# Supplementary material for: 1-[4-(4-Isopropyl­phen­yl)-6-methyl-2-sulfanyl­idene-1,2,3,4-tetra­hydro­pyrimidin-5-yl]ethanone
Source: Acta Crystallogr Sect E Struct Rep Online. 2012 Aug 4;68(Pt 9):o2641. doi: 10.1107/S1600536812034046 (PMC3435669; doi:10.1107/S1600536812034046)
Supplement: Supplementary file 1 [file e-68-o2641-sup1.cif]

##############################################################################
#                                                                            #
# This CIF contains the data in a paper accepted for publication in          #
# Acta Crystallographica Section E. It conforms to the requirements of       #
# Notes for Authors for Acta Crystallographica Section E, and has been       #
# peer reviewed under the auspices of the IUCr Commission on Journals.       #
#                                                                            #
# Full details of the Crystallographic Information File format               #
# are given in the paper "The Crystallographic Information File (CIF):       #
# a New Standard Archive File for Crystallography" by S. R. Hall, F. H.      #
# Allen and I. D. Brown [Acta Cryst. (1991), A47, 655-685].                  #
#                                                                            #
# The current version of the core CIF dictionary is obtainable from          #
# ftp://ftp.iucr.org/pub/cif_core.dic.                                       #
#                                                                            #
# Software is freely available for graphical display of the structure(s)     #
# in this CIF. For information consult the CIF software page                 #
# http://www.iucr.org/resources/cif/software.                                #
#                                                                            #
# This file may be used for bona fide research purposes within the           #
# scientific community so long as proper attribution is given to the journal # 
# article from which it was obtained.                                        #
#                                                                            #
##############################################################################
data_global
_audit_creation_method     'PLATON <TABLE ACC> option'
_journal_date_recd_electronic     2012-07-29
_journal_date_accepted     2012-07-30
_journal_name_full     'Acta Crystallographica, Section E'
_journal_year     2012
_journal_volume     68
_journal_issue      9
_journal_page_first     o2641
_journal_page_last     o2641
_journal_paper_category     QO
_journal_paper_doi     10.1107/S1600536812034046
_journal_coeditor_code     WN2487
_publ_contact_author_name
;
Dr A. Thiruvalluvar
;
_publ_contact_author_address
;
Associate Professor of Physics,
PG Research Department of Physics,
Rajah Serfoji Government College(Autonomous),
Thanjavur 613 005,
Tamilnadu,
India.
;
_publ_contact_author_email     'thiruvalluvar.a@gmail.com'
_publ_contact_author_fax     'none'
_publ_contact_author_phone     '+91 4362 255490'
_publ_section_title
;\
1-[4-(4-Isopropylphenyl)-6-methyl-2-sulfanylidene-1,2,3,4-tetrahydropyrimidin-\
5-yl]ethanone
;
loop_
    _publ_author_name
    _publ_author_footnote
    _publ_author_address
    'Anuradha, N.' ?
;
PG Research Department of Physics
Rajah Serfoji Government College (Autonomous)
Thanjavur 613 005
Tamilnadu
India
;
    'Thiruvalluvar, A.' ?
;
PG Research Department of Physics
Rajah Serfoji Government College (Autonomous)
Thanjavur 613 005
Tamilnadu
India
;
    'Chitra, S.' ?
;
Department of Chemistry
K.S.R. College of Engineering
K.S.R. Kalvi Nagar
Tiruchengode 637 215
Tamilnadu
India
;
    'Devanathan, D.' ?
;
Department of Chemistry
Government Arts College
C. Mutlur 608 102
Chidambaram
Tamilnadu
India
;
    'Oluwaseun O. Falola' ?
;
Department of Chemistry
Howard University
525 College Street NW
Washington, DC 20059
USA
;
    'Butcher, R.J.' ?
;
Department of Chemistry
Howard University
525 College Street NW
Washington, DC 20059
USA
;
data_I
_chemical_name_systematic
;
1-[4-(4-Isopropylphenyl)-6-methyl-2-sulfanylidene-1,2,3,4-
tetrahydropyrimidin-5-yl]ethanone
;
_chemical_name_common     Dihydropyrimidin-2(1H)-thione
_chemical_formula_moiety     'C16 H20 N2 O S'
_chemical_formula_sum     'C16 H20 N2 O S'
_chemical_formula_structural     'C16 H20 N2 O S'
_chemical_formula_iupac     'C16 H20 N2 O S'
_chemical_formula_weight     288.41
_chemical_melting_point     486
_symmetry_cell_setting     monoclinic
_symmetry_space_group_name_H-M     'C 2/c'
_symmetry_space_group_name_Hall     '-C 2yc'
loop_
    _symmetry_equiv_pos_site_id
    _symmetry_equiv_pos_as_xyz
    1 x,y,z
    2 -x,y,1/2-z
    3 -x,-y,-z
    4 x,-y,1/2+z
    5 1/2+x,1/2+y,z
    6 1/2-x,1/2+y,1/2-z
    7 1/2-x,1/2-y,-z
    8 1/2+x,1/2-y,1/2+z
_cell_length_a     26.8413(5)
_cell_length_b     9.5657(2)
_cell_length_c     12.0764(2)
_cell_angle_alpha     90
_cell_angle_beta     90.370(2)
_cell_angle_gamma     90
_cell_volume     3100.62(10)
_cell_formula_units_Z     8
_cell_measurement_reflns_used     3841
_cell_measurement_theta_min     3.2904
_cell_measurement_theta_max     73.4558
_cell_measurement_temperature     123(2)
_cell_special_details     ?
_exptl_crystal_description     'prism'
_exptl_crystal_colour     'colourless'
_exptl_crystal_size_max     0.49
_exptl_crystal_size_mid     0.23
_exptl_crystal_size_min     0.18
_exptl_crystal_size_rad     ?
_exptl_crystal_density_diffrn     1.236
_exptl_crystal_density_meas     ?
_exptl_crystal_density_method     'Not Measured'
_exptl_crystal_F_000     1232
_exptl_absorpt_coefficient_mu     1.825
_exptl_absorpt_correction_type     multi-scan
_exptl_absorpt_process_details     '(CrysAlis PRO; Agilent, 2012)'
_exptl_absorpt_correction_T_min     0.83102
_exptl_absorpt_correction_T_max     1.00000
_exptl_special_details     ?
_diffrn_ambient_temperature     123(2)
_diffrn_radiation_type     'CuK\a'
_diffrn_radiation_wavelength     1.54184
_diffrn_radiation_source     'Enhance (Cu) X-ray Source'
_diffrn_radiation_monochromator     graphite
_diffrn_measurement_device_type     'Oxford Diffraction Xcalibur Ruby Gemini'
_diffrn_measurement_method     '\w scans'
_diffrn_detector_area_resol_mean     10.5081
_diffrn_reflns_number     5607
_diffrn_reflns_av_R_equivalents     0.0236
_diffrn_reflns_av_sigmaI/netI     0.0296
_diffrn_reflns_theta_min     3.29
_diffrn_reflns_theta_max     73.62
_diffrn_reflns_theta_full     67.50
_diffrn_measured_fraction_theta_max     0.973
_diffrn_measured_fraction_theta_full     0.998
_diffrn_reflns_limit_h_min     -30
_diffrn_reflns_limit_h_max     33
_diffrn_reflns_limit_k_min     -11
_diffrn_reflns_limit_k_max     10
_diffrn_reflns_limit_l_min     -10
_diffrn_reflns_limit_l_max     14
_refine_special_details
;
Refinement of <i>F</i>^2^ against ALL reflections. The weighted <i>R</i>-factor
<i>wR</i> and goodness of fit <i>S</i> are based on <i>F</i>^2^, conventional
<i>R</i>-factors <i>R</i> are based on <i>F</i>, with <i>F</i> set to zero for
negative <i>F</i>^2^. The threshold expression of <i>F</i>^2^ >
2\s(<i>F</i>^2^) is used only for calculating <i>R</i>-factors(gt) <i>etc</i>.
and is not relevant to the choice of reflections for refinement.
<i>R</i>-factors based on <i>F</i>^2^ are statistically about twice as large
as those based on <i>F</i>, and <i>R</i>- factors based on ALL data will be
even larger.
;
_reflns_number_total     3042
_reflns_number_gt     2776
_reflns_threshold_expression     I>2\s(I)
_refine_ls_structure_factor_coef     Fsqd
_refine_ls_matrix_type     full
_refine_ls_R_factor_all     0.0449
_refine_ls_R_factor_gt     0.0414
_refine_ls_wR_factor_gt     0.1095
_refine_ls_wR_factor_ref     0.1134
_refine_ls_goodness_of_fit_ref     1.054
_refine_ls_restrained_S_all     1.054
_refine_ls_number_reflns     3042
_refine_ls_number_parameters     193
_refine_ls_number_restraints     0
_refine_ls_hydrogen_treatment     mixed
_refine_ls_weighting_scheme     calc
_refine_ls_weighting_details
         'calc w=1/[\s^2^(Fo^2^)+(0.0684P)^2^+1.9078P] where P=(Fo^2^+2Fc^2^)/3'
_atom_sites_solution_hydrogens     geom
_atom_sites_solution_primary     direct
_atom_sites_solution_secondary     difmap
_refine_ls_shift/su_max     0.001
_refine_ls_shift/su_max_lt     0.001
_refine_ls_shift/su_mean     0.000
_refine_diff_density_max     0.415
_refine_diff_density_min     -0.385
_refine_ls_extinction_method     none
_refine_ls_extinction_coef     ?
loop_
    _atom_type_symbol
    _atom_type_description
    _atom_type_scat_dispersion_real
    _atom_type_scat_dispersion_imag
    _atom_type_scat_source
    C C 0.0181 0.0091 ' International Tables Vol C Tables 4.2.6.8 and 6.1.1.4'
    H H 0.0000 0.0000 ' International Tables Vol C Tables 4.2.6.8 and 6.1.1.4'
    N N 0.0311 0.0180 ' International Tables Vol C Tables 4.2.6.8 and 6.1.1.4'
    O O 0.0492 0.0322 ' International Tables Vol C Tables 4.2.6.8 and 6.1.1.4'
    S S 0.3331 0.5567 ' International Tables Vol C Tables 4.2.6.8 and 6.1.1.4'
_computing_data_collection     'CrysAlis PRO (Agilent, 2012)'
_computing_cell_refinement     'CrysAlis PRO (Agilent, 2012)'
_computing_data_reduction     'CrysAlis PRO (Agilent, 2012)'
_computing_structure_solution     'SHELXS97 (Sheldrick, 2008)'
_computing_structure_refinement     'SHELXL97 (Sheldrick, 2008)'
_computing_molecular_graphics
                              'ORTEP-3 (Farrugia, 1997) and PLATON (Spek, 2009)'
_computing_publication_material     'PLATON (Spek, 2009)'
loop_
    _atom_site_type_symbol
    _atom_site_label
    _atom_site_fract_x
    _atom_site_fract_y
    _atom_site_fract_z
    _atom_site_U_iso_or_equiv
    _atom_site_thermal_displace_type
    _atom_site_calc_flag
    _atom_site_refinement_flags
    _atom_site_occupancy
    _atom_site_disorder_assembly
    _atom_site_disorder_group
    S S2 0.024080(10)
                    0.17969(4) -0.10663(3) 0.01950(10)
                                                     Uani d . 1.000 . .
    O O51 0.05759(4) 0.41789(12) 0.40606(9) 0.0236(3) Uani d . 1.000 . .
    N N1 0.05834(5) 0.34011(14) 0.05675(10) 0.0163(3) Uani d . 1.000 . .
    N N3 0.04445(5) 0.11271(13) 0.10324(10) 0.0174(3) Uani d . 1.000 . .
    C C2 0.04342(5) 0.20984(16) 0.02461(12) 0.0157(4) Uani d . 1.000 . .
    C C4 0.07362(5) 0.12832(15) 0.20639(12) 0.0163(4) Uani d . 1.000 . .
    C C5 0.06781(5) 0.27819(15) 0.24566(12) 0.0148(4) Uani d . 1.000 . .
    C C6 0.06273(5) 0.37919(15) 0.16783(12) 0.0154(4) Uani d . 1.000 . .
    C C14 0.27761(7) -0.0514(2) 0.10895(16) 0.0335(6) Uani d . 1.000 . .
    C C15 0.28259(8) -0.0600(2) -0.01678(18) 0.0417(7) Uani d . 1.000 . .
    C C16 0.31816(8) 0.0428(3) 0.1572(2) 0.0553(8) Uani d . 1.000 . .
    C C41 0.12759(6) 0.08478(16) 0.18712(12) 0.0184(4) Uani d . 1.000 . .
    C C42 0.14242(7) -0.05178(17) 0.20769(14) 0.0255(5) Uani d . 1.000 . .
    C C43 0.19116(7) -0.09414(18) 0.18449(15) 0.0294(5) Uani d . 1.000 . .
    C C44 0.22550(6) -0.00268(19) 0.14005(14) 0.0268(5) Uani d . 1.000 . .
    C C45 0.21077(7) 0.1352(2) 0.12272(17) 0.0336(6) Uani d . 1.000 . .
    C C46 0.16255(7) 0.17846(18) 0.14600(16) 0.0295(5) Uani d . 1.000 . .
    C C51 0.07174(5) 0.30757(16) 0.36521(12) 0.0172(4) Uani d . 1.000 . .
    C C52 0.09518(7) 0.19628(17) 0.43753(13) 0.0238(4) Uani d . 1.000 . .
    C C61 0.06312(6) 0.53426(16) 0.18341(13) 0.0205(4) Uani d . 1.000 . .
    H H1 0.0578(8) 0.404(2) 0.0103(18) 0.027(5) Uiso d . 1.000 . .
    H H3 0.0331(8) 0.033(2) 0.0883(16) 0.022(5) Uiso d . 1.000 . .
    H H4 0.05908 0.06499 0.26360 0.0195 Uiso calc R 1.000 . .
    H H14 0.28252 -0.14749 0.13978 0.0401 Uiso calc R 1.000 . .
    H H15A 0.25674 -0.12199 -0.04673 0.0625 Uiso calc R 1.000 . .
    H H15B 0.31551 -0.09716 -0.03547 0.0625 Uiso calc R 1.000 . .
    H H15C 0.27872 0.03349 -0.04881 0.0625 Uiso calc R 1.000 . .
    H H16A 0.31439 0.13744 0.12736 0.0829 Uiso calc R 1.000 . .
    H H16B 0.35096 0.00585 0.13732 0.0829 Uiso calc R 1.000 . .
    H H16C 0.31517 0.04545 0.23804 0.0829 Uiso calc R 1.000 . .
    H H42 0.11939 -0.11679 0.23764 0.0305 Uiso calc R 1.000 . .
    H H43 0.20084 -0.18777 0.19963 0.0353 Uiso calc R 1.000 . .
    H H45 0.23407 0.20068 0.09452 0.0403 Uiso calc R 1.000 . .
    H H46 0.15335 0.27312 0.13370 0.0353 Uiso calc R 1.000 . .
    H H52A 0.09405 0.22594 0.51515 0.0357 Uiso calc R 1.000 . .
    H H52B 0.12992 0.18230 0.41561 0.0357 Uiso calc R 1.000 . .
    H H52C 0.07678 0.10845 0.42872 0.0357 Uiso calc R 1.000 . .
    H H61A 0.07008 0.55610 0.26127 0.0308 Uiso calc R 1.000 . .
    H H61B 0.03056 0.57263 0.16234 0.0308 Uiso calc R 1.000 . .
    H H61C 0.08898 0.57568 0.13681 0.0308 Uiso calc R 1.000 . .
loop_
    _atom_site_aniso_label
    _atom_site_aniso_U_11
    _atom_site_aniso_U_22
    _atom_site_aniso_U_33
    _atom_site_aniso_U_12
    _atom_site_aniso_U_13
    _atom_site_aniso_U_23
    S2 0.0271(2) 0.0143(2) 0.0171(2) 0.00000(10)
                                               -0.00270(10)
                                                          -0.00110(10)
    O51 0.0312(6) 0.0183(6) 0.0212(5) 0.0007(5) 0.0029(4) -0.0047(4)
    N1 0.0205(6) 0.0117(6) 0.0168(6) 0.0001(5) 0.0005(5) 0.0016(5)
    N3 0.0226(6) 0.0101(6) 0.0194(6) -0.0027(5) -0.0022(5) -0.0006(5)
    C2 0.0159(7) 0.0132(7) 0.0181(7) 0.0017(5) 0.0011(5) -0.0003(5)
    C4 0.0190(7) 0.0129(7) 0.0169(7) -0.0008(5) -0.0005(5) 0.0009(5)
    C5 0.0143(6) 0.0123(7) 0.0179(7) 0.0000(5) 0.0005(5) -0.0011(5)
    C6 0.0123(6) 0.0145(7) 0.0195(7) 0.0000(5) 0.0009(5) -0.0023(5)
    C14 0.0285(9) 0.0315(10) 0.0404(10) 0.0150(8) 0.0036(7) -0.0022(8)
    C15 0.0407(11) 0.0405(12) 0.0440(11) 0.0109(9) 0.0115(9) -0.0081(9)
    C16 0.0253(10) 0.0666(16) 0.0738(16) 0.0188(10) -0.0064(10) -0.0274(13)
    C41 0.0212(7) 0.0157(7) 0.0183(7) 0.0032(6) -0.0008(5) -0.0001(5)
    C42 0.0310(8) 0.0164(8) 0.0291(8) 0.0032(7) 0.0035(6) 0.0025(6)
    C43 0.0355(9) 0.0177(8) 0.0351(9) 0.0121(7) 0.0026(7) 0.0021(7)
    C44 0.0258(8) 0.0260(9) 0.0286(8) 0.0099(7) 0.0008(6) -0.0015(7)
    C45 0.0250(8) 0.0262(10) 0.0497(11) 0.0050(7) 0.0091(7) 0.0095(8)
    C46 0.0240(8) 0.0187(9) 0.0458(11) 0.0059(7) 0.0065(7) 0.0080(7)
    C51 0.0154(7) 0.0163(7) 0.0198(7) -0.0041(5) 0.0014(5) 0.0006(5)
    C52 0.0312(8) 0.0216(8) 0.0186(7) 0.0011(7) -0.0026(6) 0.0019(6)
    C61 0.0268(8) 0.0130(7) 0.0218(7) 0.0025(6) -0.0021(6) 0.0001(6)
_geom_special_details
;
Bond distances, angles <i>etc</i>. have been calculated using the rounded
fractional coordinates. All su's are estimated from the variances of the
(full) variance-covariance matrix. The cell e.s.d.'s are taken into account in
the estimation of distances, angles and torsion angles
;
loop_
    _geom_bond_atom_site_label_1
    _geom_bond_atom_site_label_2
    _geom_bond_site_symmetry_1
    _geom_bond_site_symmetry_2
    _geom_bond_distance
    _geom_bond_publ_flag
    S2 C2 . . 1.6894(15) no
    O51 C51 . . 1.2262(19) no
    N1 C2 . . 1.365(2) no
    N1 C6 . . 1.3968(19) no
    N3 C2 . . 1.3287(19) no
    N3 C4 . . 1.4746(19) no
    N1 H1 . . 0.83(2) no
    N3 H3 . . 0.840(19) no
    C4 C41 . . 1.527(2) no
    C4 C5 . . 1.518(2) no
    C5 C51 . . 1.474(2) no
    C5 C6 . . 1.354(2) no
    C6 C61 . . 1.495(2) no
    C14 C44 . . 1.524(2) no
    C14 C15 . . 1.527(3) no
    C14 C16 . . 1.526(3) no
    C41 C46 . . 1.392(2) no
    C41 C42 . . 1.388(2) no
    C42 C43 . . 1.400(3) no
    C43 C44 . . 1.382(2) no
    C44 C45 . . 1.392(3) no
    C45 C46 . . 1.389(3) no
    C51 C52 . . 1.512(2) no
    C4 H4 . . 1.0000 no
    C14 H14 . . 1.0000 no
    C15 H15A . . 0.9800 no
    C15 H15B . . 0.9800 no
    C15 H15C . . 0.9800 no
    C16 H16A . . 0.9800 no
    C16 H16B . . 0.9800 no
    C16 H16C . . 0.9800 no
    C42 H42 . . 0.9500 no
    C43 H43 . . 0.9500 no
    C45 H45 . . 0.9500 no
    C46 H46 . . 0.9500 no
    C52 H52A . . 0.9800 no
    C52 H52B . . 0.9800 no
    C52 H52C . . 0.9800 no
    C61 H61A . . 0.9800 no
    C61 H61B . . 0.9800 no
    C61 H61C . . 0.9800 no
loop_
    _geom_angle_atom_site_label_1
    _geom_angle_atom_site_label_2
    _geom_angle_atom_site_label_3
    _geom_angle_site_symmetry_1
    _geom_angle_site_symmetry_2
    _geom_angle_site_symmetry_3
    _geom_angle
    _geom_angle_publ_flag
    C2 N1 C6 . . . 122.71(13) no
    C2 N3 C4 . . . 122.78(12) no
    C6 N1 H1 . . . 117.0(14) no
    C2 N1 H1 . . . 118.5(14) no
    C2 N3 H3 . . . 118.4(13) no
    C4 N3 H3 . . . 117.6(14) no
    N1 C2 N3 . . . 115.51(13) no
    S2 C2 N3 . . . 123.78(12) no
    S2 C2 N1 . . . 120.71(11) no
    N3 C4 C41 . . . 110.05(12) no
    C5 C4 C41 . . . 113.87(12) no
    N3 C4 C5 . . . 107.72(11) no
    C4 C5 C6 . . . 117.84(13) no
    C4 C5 C51 . . . 118.63(12) no
    C6 C5 C51 . . . 123.37(13) no
    N1 C6 C61 . . . 112.76(13) no
    C5 C6 C61 . . . 128.30(14) no
    N1 C6 C5 . . . 118.89(13) no
    C15 C14 C16 . . . 110.16(17) no
    C15 C14 C44 . . . 110.36(16) no
    C16 C14 C44 . . . 112.27(16) no
    C42 C41 C46 . . . 118.48(16) no
    C4 C41 C42 . . . 120.06(14) no
    C4 C41 C46 . . . 121.43(14) no
    C41 C42 C43 . . . 120.28(16) no
    C42 C43 C44 . . . 121.41(16) no
    C14 C44 C43 . . . 121.18(16) no
    C14 C44 C45 . . . 120.86(16) no
    C43 C44 C45 . . . 117.95(16) no
    C44 C45 C46 . . . 121.05(17) no
    C41 C46 C45 . . . 120.78(16) no
    O51 C51 C52 . . . 120.17(13) no
    C5 C51 C52 . . . 117.29(13) no
    O51 C51 C5 . . . 122.53(13) no
    N3 C4 H4 . . . 108.00 no
    C5 C4 H4 . . . 108.00 no
    C41 C4 H4 . . . 108.00 no
    C15 C14 H14 . . . 108.00 no
    C16 C14 H14 . . . 108.00 no
    C44 C14 H14 . . . 108.00 no
    C14 C15 H15A . . . 109.00 no
    C14 C15 H15B . . . 109.00 no
    C14 C15 H15C . . . 109.00 no
    H15A C15 H15B . . . 109.00 no
    H15A C15 H15C . . . 109.00 no
    H15B C15 H15C . . . 109.00 no
    C14 C16 H16A . . . 109.00 no
    C14 C16 H16B . . . 109.00 no
    C14 C16 H16C . . . 109.00 no
    H16A C16 H16B . . . 110.00 no
    H16A C16 H16C . . . 109.00 no
    H16B C16 H16C . . . 109.00 no
    C41 C42 H42 . . . 120.00 no
    C43 C42 H42 . . . 120.00 no
    C42 C43 H43 . . . 119.00 no
    C44 C43 H43 . . . 119.00 no
    C44 C45 H45 . . . 119.00 no
    C46 C45 H45 . . . 120.00 no
    C41 C46 H46 . . . 120.00 no
    C45 C46 H46 . . . 120.00 no
    C51 C52 H52A . . . 109.00 no
    C51 C52 H52B . . . 109.00 no
    C51 C52 H52C . . . 109.00 no
    H52A C52 H52B . . . 109.00 no
    H52A C52 H52C . . . 109.00 no
    H52B C52 H52C . . . 109.00 no
    C6 C61 H61A . . . 109.00 no
    C6 C61 H61B . . . 109.00 no
    C6 C61 H61C . . . 109.00 no
    H61A C61 H61B . . . 109.00 no
    H61A C61 H61C . . . 109.00 no
    H61B C61 H61C . . . 109.00 no
loop_
    _geom_torsion_atom_site_label_1
    _geom_torsion_atom_site_label_2
    _geom_torsion_atom_site_label_3
    _geom_torsion_atom_site_label_4
    _geom_torsion_site_symmetry_1
    _geom_torsion_site_symmetry_2
    _geom_torsion_site_symmetry_3
    _geom_torsion_site_symmetry_4
    _geom_torsion
    _geom_torsion_publ_flag
    C6 N1 C2 S2 . . . . 163.66(11) no
    C6 N1 C2 N3 . . . . -15.1(2) no
    C2 N1 C6 C5 . . . . 21.1(2) no
    C2 N1 C6 C61 . . . . -161.20(13) no
    C4 N3 C2 S2 . . . . 162.66(11) no
    C4 N3 C2 N1 . . . . -18.6(2) no
    C2 N3 C4 C5 . . . . 41.10(18) no
    C2 N3 C4 C41 . . . . -83.58(17) no
    N3 C4 C5 C6 . . . . -32.96(17) no
    N3 C4 C5 C51 . . . . 151.56(12) no
    C41 C4 C5 C6 . . . . 89.38(16) no
    C41 C4 C5 C51 . . . . -86.10(15) no
    N3 C4 C41 C42 . . . . -92.42(16) no
    N3 C4 C41 C46 . . . . 85.75(17) no
    C5 C4 C41 C42 . . . . 146.53(14) no
    C5 C4 C41 C46 . . . . -35.3(2) no
    C4 C5 C6 N1 . . . . 5.98(19) no
    C4 C5 C6 C61 . . . . -171.27(13) no
    C51 C5 C6 N1 . . . . -178.77(13) no
    C51 C5 C6 C61 . . . . 4.0(2) no
    C4 C5 C51 O51 . . . . -164.54(13) no
    C4 C5 C51 C52 . . . . 16.63(19) no
    C6 C5 C51 O51 . . . . 20.2(2) no
    C6 C5 C51 C52 . . . . -158.59(14) no
    C15 C14 C44 C43 . . . . 107.02(19) no
    C15 C14 C44 C45 . . . . -71.9(2) no
    C16 C14 C44 C43 . . . . -129.67(19) no
    C16 C14 C44 C45 . . . . 51.4(2) no
    C4 C41 C42 C43 . . . . 176.53(15) no
    C46 C41 C42 C43 . . . . -1.7(2) no
    C4 C41 C46 C45 . . . . -176.17(16) no
    C42 C41 C46 C45 . . . . 2.0(3) no
    C41 C42 C43 C44 . . . . -0.5(3) no
    C42 C43 C44 C14 . . . . -176.54(16) no
    C42 C43 C44 C45 . . . . 2.4(3) no
    C14 C44 C45 C46 . . . . 176.88(18) no
    C43 C44 C45 C46 . . . . -2.1(3) no
    C44 C45 C46 C41 . . . . -0.2(3) no
loop_
    _geom_hbond_atom_site_label_D
    _geom_hbond_atom_site_label_H
    _geom_hbond_atom_site_label_A
    _geom_hbond_site_symmetry_A
    _geom_hbond_distance_DH
    _geom_hbond_distance_HA
    _geom_hbond_distance_DA
    _geom_hbond_angle_DHA
    _geom_hbond_publ_flag
    N1 H1 O51 4_564 0.83(2) 2.12(2) 2.9445(17) 174(2) yes
    N3 H3 S2 3_555 0.840(19) 2.56(2) 3.3481(13) 156.9(18) yes
    C61 H61A O51 . 0.98 2.22 2.9148(19) 127 yes
    C61 H61B S2 3_565 0.98 2.86 3.7145(16) 146 yes
