# Supplementary material for: 1-[4-(4-Isopropyl­phen­yl)-6-methyl-2-sulfanyl­idene-1,2,3,4-tetra­hydro­pyrimidin-5-yl]ethanone
Source: Acta Crystallogr Sect E Struct Rep Online. 2012 Aug 4;68(Pt 9):o2641. doi: 10.1107/S1600536812034046 (PMC3435669; doi:10.1107/S1600536812034046)
Supplement: Supplementary file 2 [file e-68-o2641-Isup2.hkl]

#
# h,k,l, Fc-squared, Fo-squared, sigma(Fo-squared) and status flag
#
data_I
_shelx_title ' tuabip in C 2/c Z=8 C16H20N2O1S1'
_shelx_refln_list_code          4
_shelx_F_calc_maximum      323.89
_exptl_crystal_F_000      1232.00
_reflns_d_resolution_high  0.8035
 
loop_
 _symmetry_equiv_pos_as_xyz
 'x, y, z'
 '-x, y, -z+1/2'
 'x+1/2, y+1/2, z'
 '-x+1/2, y+1/2, -z+1/2'
 '-x, -y, -z'
 'x, -y, z-1/2'
 '-x+1/2, -y+1/2, -z'
 'x+1/2, -y+1/2, z-1/2'
 
_cell_length_a    26.8413
_cell_length_b     9.5657
_cell_length_c    12.0764
_cell_angle_alpha  90.000
_cell_angle_beta   90.370
_cell_angle_gamma  90.000
 
_shelx_F_squared_multiplier     1.000
 
loop_
 _refln_index_h
 _refln_index_k
 _refln_index_l
 _refln_F_squared_calc
 _refln_F_squared_meas
 _refln_F_squared_sigma
 _refln_observed_status
   2   0   0    33183.10    23774.41    101.39 o
   4   0   0    10757.23    10635.41     98.25 o
   6   0   0    21986.40    19513.58    163.15 o
   8   0   0    85547.97    65253.36    349.26 o
  10   0   0    19677.65    19309.95    216.42 o
  12   0   0    10274.63    10295.71    176.64 o
  14   0   0     8118.60     8685.29    179.32 o
  16   0   0      202.46      285.23     35.53 o
  18   0   0      778.59      757.87     63.10 o
  20   0   0     5529.10     5082.96    127.01 o
  22   0   0     1382.54     1299.86     61.93 o
  24   0   0     5361.95     4937.70    123.68 o
  26   0   0     1818.68     1680.35     72.53 o
  28   0   0        1.67       -0.08      7.89 o
  30   0   0       94.86       73.48     14.49 o
  32   0   0     1280.95     1349.55     47.43 o
   1   1   0      377.96      555.84     12.50 o
   3   1   0     1343.69     1588.40     38.22 o
   5   1   0      262.75      349.74     21.62 o
   7   1   0    33007.27    30736.26    163.80 o
   9   1   0     9761.15    10369.93    182.68 o
  11   1   0      234.02      257.15     19.92 o
  13   1   0     2732.00     2762.75     69.63 o
  15   1   0     3064.03     2992.78    110.43 o
  17   1   0    10039.72     9497.51    212.71 o
  19   1   0     2589.28     2520.49     66.06 o
  21   1   0       70.32       66.20      9.59 o
  23   1   0      244.70      259.42     20.22 o
  25   1   0     2192.29     1953.31     55.10 o
  27   1   0       13.21       16.08      5.99 o
  29   1   0       25.76       13.29      6.43 o
  31   1   0      139.04      108.06     11.54 o
  33   1   0     1111.85     1251.65     40.32 o
   0   2   0     1158.49     1590.75     26.18 o
   2   2   0    43636.29    39593.03    642.53 o
   4   2   0       43.27       46.05     10.03 o
   6   2   0       19.30       33.67      8.89 o
   8   2   0        1.49        7.73      7.46 o
  10   2   0        1.68        1.59      5.33 o
  12   2   0     2905.86     3305.35    106.92 o
  14   2   0     2724.48     2826.43    107.85 o
  16   2   0     1561.35     1420.38     82.34 o
  18   2   0     2272.68     2199.27    108.22 o
  20   2   0       34.59       62.35     12.29 o
  22   2   0     4152.71     4057.23     77.04 o
  24   2   0      125.00       99.94     17.19 o
  26   2   0       48.57       34.86      6.69 o
  28   2   0       43.64       60.99      9.53 o
  30   2   0      327.04      315.44     28.68 o
  32   2   0      135.43      106.77     14.71 o
   1   3   0    19820.97    20277.62    112.17 o
   3   3   0      151.78      177.64     11.70 o
   5   3   0    13783.94    14698.18    384.16 o
   7   3   0     1069.71     1117.82     55.73 o
   9   3   0     1141.04     1186.00     61.47 o
  11   3   0      687.09      763.68     54.06 o
  13   3   0     4219.81     4346.64    136.16 o
  15   3   0     7274.21     7035.26    186.10 o
  17   3   0     6590.69     6653.04    158.46 o
  19   3   0      781.35      666.53     31.38 o
  21   3   0     1549.20     1467.13     67.84 o
  23   3   0       29.87       20.03      7.64 o
  25   3   0       18.36       24.76     13.70 o
  27   3   0      373.62      350.71     33.76 o
  29   3   0      172.74      162.94     22.22 o
  31   3   0      174.53      170.64     18.72 o
   0   4   0    10565.50    12433.69    130.99 o
   2   4   0     4503.86     5422.62     62.40 o
   4   4   0       57.14       29.54      6.48 o
   6   4   0       56.76       52.21     14.70 o
   8   4   0     3781.75     4614.48     82.64 o
  10   4   0      580.99      565.43     31.71 o
  12   4   0     1265.54     1424.75     54.36 o
  14   4   0        1.54        7.06      6.23 o
  16   4   0     1187.39     1259.38     57.94 o
  18   4   0        7.88        0.04      5.05 o
  20   4   0       75.55       81.83     12.07 o
  22   4   0      677.25      598.98     44.88 o
  24   4   0      111.07       87.90     18.68 o
  26   4   0      319.10      319.18     32.06 o
  28   4   0      169.14      197.61     22.87 o
  30   4   0        2.04        0.94      4.99 o
   1   5   0     1892.38     1677.39     81.28 o
   3   5   0     3721.57     4016.21    126.83 o
   5   5   0     3040.45     3191.36    116.10 o
   7   5   0     1014.35     1042.55     68.68 o
   9   5   0      854.97      807.80     62.35 o
  11   5   0      463.04      495.25     50.61 o
  13   5   0        2.80        2.79      4.89 o
  15   5   0    10545.30     9976.01    143.87 o
  17   5   0      799.58      773.43     30.20 o
  19   5   0       41.45       83.29     37.70 o
  21   5   0      119.66      119.12     14.04 o
  23   5   0      222.62      225.45     18.70 o
  25   5   0     1611.26     1627.27     66.03 o
  27   5   0     1206.18     1198.92     51.15 o
  29   5   0      549.88      654.46     22.98 o
   0   6   0      944.43      871.88     65.42 o
   2   6   0     1506.50     1396.81     82.28 o
   4   6   0     2970.07     3068.73    124.27 o
   6   6   0      812.89      803.53     65.14 o
   8   6   0      471.72      431.80     48.79 o
  10   6   0      120.58       99.06     12.05 o
  12   6   0      685.68      634.56     29.26 o
  14   6   0      266.86      263.88     19.58 o
  16   6   0     4153.05     3783.94    117.67 o
  18   6   0      355.03      343.59     36.55 o
  20   6   0     1390.25     1359.04     68.78 o
  22   6   0     2399.39     2612.90     59.88 o
  24   6   0      720.91      840.26     30.73 o
  26   6   0      313.70      321.67     27.59 o
  28   6   0       76.45       86.54     12.03 o
   1   7   0        5.01       16.95     15.20 o
   3   7   0        0.42        1.48     10.07 o
   5   7   0      461.69      383.43     21.85 o
   7   7   0     4492.84     4360.20     75.03 o
   9   7   0       95.60       66.77     10.51 o
  11   7   0       51.29       76.99     11.34 o
  13   7   0     2884.43     2692.58     72.26 o
  15   7   0       11.31       19.88     26.64 o
  17   7   0      109.36      102.16     14.45 o
  19   7   0        0.11        8.18      6.00 o
  21   7   0     2006.45     1995.51     54.19 o
  23   7   0        3.91        0.17      4.19 o
  25   7   0       46.58       67.22     11.88 o
   0   8   0     6376.29     6657.31    363.71 o
   2   8   0     1529.12     1549.99     50.03 o
   4   8   0      119.18      133.19     16.35 o
   6   8   0     1639.20     1525.77     52.76 o
   8   8   0      727.40      616.97     34.71 o
  10   8   0        6.21        8.27      8.59 o
  12   8   0        0.99        1.15      6.49 o
  14   8   0      388.89      457.39     46.12 o
  16   8   0     1402.05     1574.05     85.24 o
  18   8   0      829.33      867.47     35.76 o
  20   8   0      868.47     1025.30     59.21 o
  22   8   0      401.06      391.45     19.27 o
   1   9   0       92.42       67.52     11.32 o
   3   9   0      372.19      339.84     39.62 o
   5   9   0       10.81       12.54     13.56 o
   7   9   0     4421.61     4104.30    147.74 o
   9   9   0        5.95       10.29      7.96 o
  11   9   0      518.15      477.31     39.79 o
  13   9   0      103.77       94.67     23.23 o
  15   9   0        1.73       40.24     14.42 o
  17   9   0     1178.65     1294.80     62.84 o
  19   9   0      740.25      759.21     42.96 o
  21   9   0     1251.26     1489.74     48.64 o
   0  10   0     1151.60     1102.33     57.54 o
   2  10   0     1022.15     1017.05     39.19 o
   4  10   0       60.19       58.80      8.26 o
   6  10   0       11.06       15.60      7.21 o
   8  10   0       68.27       51.62     10.61 o
  10  10   0        0.31       -8.59      8.59 o
  12  10   0        8.75        3.70      8.39 o
  14  10   0     1045.35     1233.13     57.40 o
  16  10   0        2.55        1.59      7.05 o
  18  10   0      213.44      226.14     18.89 o
   1  11   0     1842.34     2159.25     45.31 o
   3  11   0      117.41      150.19     21.76 o
   5  11   0     1426.63     1470.26     52.27 o
   7  11   0      127.14      132.44     15.97 o
   9  11   0      246.85      224.35     21.02 o
  11  11   0        1.67       10.86      6.74 o
 -33   1   1      140.82      140.46     14.21 o
 -31   1   1      939.21     1000.12     31.90 o
 -29   1   1     1345.85     1321.68     41.73 o
 -27   1   1      233.74      241.82     20.01 o
 -25   1   1      350.53      344.75     23.51 o
 -23   1   1     1236.02     1054.01     41.04 o
 -21   1   1      537.03      559.76     23.61 o
 -19   1   1     1500.28     1550.50     39.90 o
 -17   1   1     3731.84     3627.54    129.08 o
 -15   1   1     4424.31     4652.13    134.98 o
 -13   1   1     5065.53     5571.17    134.87 o
 -11   1   1     6667.13     7087.73    137.70 o
  -9   1   1    44409.32    40125.31    292.11 o
  -7   1   1   104903.95    79668.32    357.20 o
  -5   1   1    45536.70    40384.63    217.15 o
  -3   1   1     6718.43     7036.22    180.81 o
  -1   1   1    11127.13    11205.05    194.35 o
   1   1   1    21352.06    20912.99    338.71 o
   3   1   1     1682.50     1786.25     43.52 o
   5   1   1     1396.11     1633.55     36.64 o
   7   1   1      752.11      783.03     27.29 o
   9   1   1     1374.36     1459.68     41.91 o
  11   1   1       51.37       99.07     25.32 o
  13   1   1     7391.27     7724.94    119.26 o
  15   1   1     2514.59     2393.26     72.19 o
  17   1   1     2320.57     2021.33    100.51 o
  19   1   1     2903.15     2705.95    126.97 o
  21   1   1      106.33      127.23     11.91 o
  23   1   1       51.21       54.26      9.60 o
  25   1   1      435.35      429.20     21.33 o
  27   1   1        1.19       -0.59      4.18 o
  29   1   1       98.55       76.54     11.28 o
  31   1   1       15.68       10.32      3.46 o
 -32   2   1      118.39      102.98     13.67 o
 -30   2   1       19.85        7.32      5.78 o
 -28   2   1       42.10       52.23      7.60 o
 -26   2   1      339.20      374.53     32.76 o
 -24   2   1     6777.54     6073.16    196.00 o
 -22   2   1     4948.84     4665.44    119.76 o
 -20   2   1       83.11       72.53      8.54 o
 -18   2   1      709.85      659.66     29.54 o
 -16   2   1      597.56      576.69     51.20 o
 -14   2   1     2144.37     2366.84     96.19 o
 -12   2   1      318.66      430.68     37.57 o
 -10   2   1     9049.21     9239.38    156.84 o
  -8   2   1     1431.83     1256.55     53.36 o
  -6   2   1    21723.79    20993.92    137.87 o
  -4   2   1    10078.23    11005.40    223.63 o
  -2   2   1    13925.42    14558.84     92.74 o
   0   2   1      462.29      592.49     24.24 o
   2   2   1       89.60      171.70     17.26 o
   4   2   1      783.56      932.79     40.96 o
   6   2   1    17807.76    18574.29    196.88 o
   8   2   1     4508.68     4869.77    111.89 o
  10   2   1    14709.32    15408.59    217.23 o
  12   2   1       63.66       10.87     10.89 o
  14   2   1      341.97      282.32     35.80 o
  16   2   1       46.15       55.37     16.85 o
  18   2   1       18.33       10.42      8.71 o
  20   2   1      427.26      442.69     29.84 o
  22   2   1      210.32      160.93     24.26 o
  24   2   1     3283.85     3077.02    232.41 o
  26   2   1      214.72      197.02     17.59 o
  28   2   1       98.25       99.56     20.01 o
  30   2   1        3.26        9.34      7.73 o
  32   2   1      237.74      238.81     20.13 o
 -31   3   1      169.94      191.96     19.17 o
 -29   3   1      255.92      250.14     26.56 o
 -27   3   1      549.84      552.97     26.99 o
 -25   3   1       32.55       43.87      9.42 o
 -23   3   1      913.76      946.53     51.77 o
 -21   3   1      245.44      226.78     16.66 o
 -19   3   1      903.11      896.04     28.57 o
 -17   3   1       37.65       66.01      9.70 o
 -15   3   1      132.79      122.41     16.99 o
 -13   3   1      918.64      931.65     43.33 o
 -11   3   1     3993.57     4548.48     88.63 o
  -9   3   1     2628.63     3139.40     67.87 o
  -7   3   1      166.33      195.76     16.16 o
  -5   3   1     1111.65     1351.17     37.75 o
  -3   3   1     1291.55     1400.25     27.68 o
  -1   3   1     3330.85     3590.56     62.44 o
   1   3   1      461.08      479.80     11.16 o
   3   3   1    13711.98    13475.03     89.75 o
   5   3   1     3529.97     4217.29    105.58 o
   7   3   1     2630.18     2762.12     90.42 o
   9   3   1        6.30       22.17     11.59 o
  11   3   1     5356.44     5656.85    150.04 o
  13   3   1       42.77       46.44     16.54 o
  15   3   1      412.07      379.32     45.30 o
  17   3   1      524.46      541.82     57.08 o
  19   3   1        1.31       -1.28      4.57 o
  21   3   1      580.47      538.36     43.10 o
  23   3   1       33.15       33.66     14.13 o
  25   3   1      200.55      197.28     27.70 o
  27   3   1      496.57      506.08     41.13 o
  29   3   1       76.93       63.25     15.62 o
  31   3   1      193.59      206.63     20.43 o
 -30   4   1      293.11      262.85     21.22 o
 -28   4   1        4.15        6.65      8.23 o
 -26   4   1      680.14      743.95     46.97 o
 -24   4   1     4215.32     4275.49    117.18 o
 -22   4   1     3916.99     3602.22     85.42 o
 -20   4   1     6001.28     5530.90    133.35 o
 -18   4   1      130.02      136.67     20.01 o
 -16   4   1     4128.76     3928.26    102.07 o
 -14   4   1     1465.78     1490.89     59.62 o
 -12   4   1     5548.30     5608.59    140.72 o
 -10   4   1      629.15      648.91     34.39 o
  -8   4   1     6858.86     7617.09    199.32 o
  -6   4   1       28.35       13.96      5.09 o
  -4   4   1      401.88      267.50     17.94 o
  -2   4   1     8539.41     9096.63    298.88 o
   0   4   1     3717.67     4106.37     63.19 o
   2   4   1    16507.89    17706.54    240.01 o
   4   4   1     3057.03     3630.88    161.75 o
   6   4   1     1042.31     1380.41     39.35 o
   8   4   1    15149.25    16119.56    645.71 o
  10   4   1      789.44      870.04     61.72 o
  12   4   1     7072.79     7331.15    192.30 o
  14   4   1     4320.13     3938.18    146.27 o
  16   4   1      184.39      183.64     17.81 o
  18   4   1     2407.90     2204.27     45.91 o
  20   4   1     1849.72     1742.13     75.35 o
  22   4   1      332.19      282.19     32.39 o
  24   4   1      715.47      687.43     48.44 o
  26   4   1        3.05        8.81      9.69 o
  28   4   1       83.73      100.69     16.99 o
  30   4   1       29.76       27.78      6.30 o
 -29   5   1     1230.14     1316.18     31.13 o
 -27   5   1     1322.56     1524.13     55.70 o
 -25   5   1       12.23       23.16      9.16 o
 -23   5   1        3.21        9.94      4.93 o
 -21   5   1       85.72       83.67     24.44 o
 -19   5   1      132.67      126.21     14.46 o
 -17   5   1      426.96      404.15     22.16 o
 -15   5   1        0.18       -6.60      6.60 o
 -13   5   1     3722.45     3745.53     82.73 o
 -11   5   1       15.20        3.19      6.02 o
  -9   5   1     3840.15     4352.59    282.35 o
  -7   5   1     7084.20     7155.12    174.41 o
  -5   5   1     9716.73     9847.01    198.91 o
  -3   5   1     6744.20     7469.49    168.33 o
  -1   5   1     1252.06     1310.97     70.15 o
   1   5   1     8969.85    10920.14    463.79 o
   3   5   1      297.56      262.62     32.58 o
   5   5   1     5346.48     6022.66    163.59 o
   7   5   1      206.52      256.78     35.76 o
   9   5   1     1122.19     1365.33     82.91 o
  11   5   1      214.39      179.55     31.27 o
  13   5   1      146.34      185.86     15.34 o
  15   5   1     4593.79     4355.09     70.22 o
  17   5   1       11.55        2.77      4.24 o
  19   5   1     2766.53     2852.73     67.49 o
  21   5   1     1277.57     1377.08     66.79 o
  23   5   1       29.97       36.43     12.81 o
  25   5   1       18.35       20.78     10.02 o
  27   5   1      184.24      204.15     16.12 o
  29   5   1       10.82        8.33      5.72 o
 -28   6   1      290.63      407.21     23.10 o
 -26   6   1       31.02       49.47     11.17 o
 -24   6   1       32.37       39.58     11.24 o
 -22   6   1      498.26      541.84     41.98 o
 -20   6   1        5.74        0.29     10.34 o
 -18   6   1       31.87       44.77     14.33 o
 -16   6   1      722.36      689.88     51.29 o
 -14   6   1     2059.59     2038.99     53.66 o
 -12   6   1      932.44      858.77     33.87 o
 -10   6   1      125.24      128.22     13.08 o
  -8   6   1     1606.72     1390.14     85.92 o
  -6   6   1     1794.91     1878.17     97.07 o
  -4   6   1     2302.93     2310.98    105.59 o
  -2   6   1      846.18      681.68     56.91 o
   0   6   1     1769.81     2144.95     90.61 o
   2   6   1       53.10       87.07     22.29 o
   4   6   1      185.14      250.15     36.75 o
   6   6   1     3731.37     3567.69    139.81 o
   8   6   1       82.81      132.29     27.03 o
  10   6   1      581.86      683.11     23.97 o
  12   6   1        2.97        3.08      7.01 o
  14   6   1      963.28      916.86     56.39 o
  16   6   1     1208.18     1019.01     61.61 o
  18   6   1     2833.06     2796.81    101.08 o
  20   6   1     2137.73     2152.77     64.00 o
  22   6   1      109.26      153.83     14.81 o
  24   6   1      334.10      331.52     31.93 o
  26   6   1      770.97      742.78     26.48 o
  28   6   1      748.87      900.36     36.80 o
 -25   7   1     2007.42     2219.61     41.13 o
 -23   7   1      589.07      671.19     27.98 o
 -21   7   1      154.80      189.87     16.72 o
 -19   7   1      297.27      262.05     21.52 o
 -17   7   1      169.86      144.11     28.58 o
 -15   7   1      496.57      515.53     46.39 o
 -13   7   1     1955.74     1820.41     60.06 o
 -11   7   1       34.62       22.76      7.15 o
  -9   7   1      683.42      709.00     31.03 o
  -7   7   1     3253.53     3302.12     65.28 o
  -5   7   1      179.93      156.02     17.88 o
  -3   7   1     3005.67     2937.51     71.52 o
  -1   7   1     4557.59     4273.01    110.34 o
   1   7   1     6358.16     6167.26    103.28 o
   3   7   1     1825.70     1560.92     57.20 o
   5   7   1       10.16        7.40      8.25 o
   7   7   1     3078.50     2992.82     50.68 o
   9   7   1     4043.77     3733.86     65.81 o
  11   7   1     3798.09     3681.13     59.86 o
  13   7   1     4175.87     3951.51     68.43 o
  15   7   1      116.56      129.37     21.84 o
  17   7   1     1010.46      998.08     42.45 o
  19   7   1     1144.08     1084.87     43.03 o
  21   7   1      831.77      826.88     35.02 o
  23   7   1      311.05      335.10     23.31 o
  25   7   1      192.97      204.92     19.79 o
 -22   8   1       98.03      107.86     15.79 o
 -20   8   1       18.87       28.23     11.03 o
 -18   8   1       83.87       88.28     19.22 o
 -16   8   1       17.33       30.67     14.28 o
 -14   8   1      617.80      588.50     34.73 o
 -12   8   1       72.61       78.19     13.91 o
 -10   8   1      135.90      126.52     16.97 o
  -8   8   1     1773.90     1745.84     57.70 o
  -6   8   1       76.74       48.90     10.66 o
  -4   8   1      873.51      818.46     38.18 o
  -2   8   1       34.63       29.53      9.21 o
   0   8   1      218.74      212.10     19.83 o
   2   8   1      327.02      311.52     18.58 o
   4   8   1     1235.34     1252.34     46.54 o
   6   8   1      859.43      676.47     34.81 o
   8   8   1     5185.00     4839.28     94.45 o
  10   8   1      236.77      241.19     17.35 o
  12   8   1     3404.37     3132.51    126.31 o
  14   8   1     3465.31     3432.96     83.83 o
  16   8   1     4098.15     4023.21    108.21 o
  18   8   1      218.41      203.24     18.63 o
  20   8   1      130.18      112.26     12.17 o
  22   8   1      838.88      845.47     28.32 o
 -21   9   1      550.64      633.85     32.06 o
 -19   9   1      118.18      134.27     19.34 o
 -17   9   1      790.02      814.83     49.63 o
 -15   9   1        1.95       14.07     10.11 o
 -13   9   1      215.72      268.75     32.86 o
 -11   9   1     1552.54     1555.62     53.62 o
  -9   9   1     4464.79     4258.86     89.00 o
  -7   9   1      333.46      306.05     24.43 o
  -5   9   1      772.86      739.82     51.05 o
  -3   9   1      153.55      127.41     28.13 o
  -1   9   1      181.03      197.08     25.82 o
   1   9   1      160.21      178.45     17.81 o
   3   9   1      711.86      723.79     35.32 o
   5   9   1     1894.36     1742.70     55.81 o
   7   9   1      577.60      491.49     30.44 o
   9   9   1     1100.19     1204.26     46.75 o
  11   9   1      448.24      537.88     48.17 o
  13   9   1     1421.33     1395.14     73.60 o
  15   9   1      502.91      506.79     43.42 o
  17   9   1      907.07      886.96     52.29 o
  19   9   1      154.33      148.07     19.73 o
  21   9   1        2.75        9.62      6.71 o
 -18  10   1        4.97        4.48      4.07 o
 -16  10   1       40.54       33.84     10.50 o
 -14  10   1      521.07      612.52     40.36 o
 -12  10   1       28.25       55.37     14.64 o
 -10  10   1      628.05      656.67     31.18 o
  -8  10   1      170.93      205.86     18.20 o
  -6  10   1      190.56      227.92     19.32 o
  -4  10   1     1870.51     1921.65    173.50 o
  -2  10   1     1820.22     1887.30     98.54 o
   0  10   1     1185.01     1242.97     42.86 o
   2  10   1      450.80      433.27     20.63 o
   4  10   1      853.30      760.02     33.58 o
   6  10   1       69.40       76.80     11.90 o
   8  10   1     1376.95     1391.57     44.76 o
  10  10   1      424.70      439.72     38.12 o
  12  10   1      991.03      971.82     54.32 o
  14  10   1     1660.61     1765.43     67.85 o
  16  10   1      802.29      820.39     42.06 o
  -9  11   1      374.72      406.52     25.86 o
  -7  11   1      374.72      379.18     18.50 o
  -5  11   1      385.79      393.60     28.82 o
  -3  11   1      272.57      258.63     24.68 o
  -1  11   1      197.34      217.60     22.84 o
   1  11   1      323.36      331.74     27.65 o
   3  11   1       31.72       41.89     10.65 o
   5  11   1       36.30       28.32      6.85 o
   7  11   1       20.87       22.43      7.53 o
   9  11   1       22.90       24.47      9.06 o
  11  11   1       13.64       12.71      6.44 o
 -32   0   2      843.98     1088.98     42.58 o
 -30   0   2       33.07       52.50     13.36 o
 -28   0   2        3.19       11.49      8.41 o
 -26   0   2      525.15      507.86     41.09 o
 -24   0   2      794.27      755.95     49.76 o
 -22   0   2     1196.67     1312.86     69.83 o
 -20   0   2     2238.98     2250.38     50.80 o
 -18   0   2      152.83       99.70     23.77 o
 -16   0   2    16843.10    16343.89    258.55 o
 -14   0   2    25076.02    24677.61    289.91 o
 -12   0   2    36066.59    34156.16    308.70 o
 -10   0   2      513.27      430.95     31.08 o
  -8   0   2       24.86       38.35      9.15 o
  -6   0   2      276.53      276.32     14.08 o
  -4   0   2     6434.27     6186.64     54.02 o
  -2   0   2    17144.25    17196.74    136.80 o
   0   0   2     1353.23     1567.18     51.87 o
   2   0   2     2599.97     2660.18     41.52 o
   4   0   2    42195.02    37281.31    205.69 o
   6   0   2     1423.71     1412.86     48.16 o
   8   0   2     3794.88     4045.71     94.07 o
  10   0   2     1013.80     1103.89     55.31 o
  12   0   2     5918.11     5985.61    141.87 o
  14   0   2      599.92      646.84     51.25 o
  16   0   2     1696.16     1860.56     94.02 o
  18   0   2     5816.91     5573.97    174.13 o
  20   0   2      732.10      608.57     32.36 o
  22   0   2      768.84      680.70     31.86 o
  24   0   2      111.87       98.30     18.61 o
  26   0   2     4504.11     4131.67    115.93 o
  28   0   2     1873.15     1925.69     74.74 o
  30   0   2     2262.33     2494.07     74.77 o
  32   0   2     1789.19     2044.55     52.21 o
 -31   1   2      158.62      130.88     12.13 o
 -29   1   2     1746.59     1630.72     46.72 o
 -27   1   2      611.19      560.23     29.47 o
 -25   1   2      168.75      177.20     17.56 o
 -23   1   2       31.09       25.19      9.18 o
 -21   1   2     1534.16     1349.51     37.29 o
 -19   1   2        5.60       11.79      5.12 o
 -17   1   2     1290.39     1166.19     52.67 o
 -15   1   2     2855.87     2365.80     69.70 o
 -13   1   2     8333.70     8330.59    243.47 o
 -11   1   2     2334.79     2700.84     61.43 o
  -9   1   2     3964.12     3921.40     91.88 o
  -7   1   2     1377.12     1440.29     78.75 o
  -5   1   2     1967.55     1949.64     28.84 o
  -3   1   2      568.03      680.86     14.19 o
  -1   1   2    29858.32    28897.24    120.19 o
   1   1   2    47875.14    44130.28    154.94 o
   3   1   2    32702.85    30568.37    191.27 o
   5   1   2       20.94       44.13      6.51 o
   7   1   2      285.98      359.44     19.34 o
   9   1   2      351.83      398.28     30.02 o
  11   1   2     3236.85     3451.18     98.67 o
  13   1   2     2144.72     2149.15     64.45 o
  15   1   2      104.13      184.32     20.59 o
  17   1   2     1145.35     1103.36     76.07 o
  19   1   2       10.77       19.20      9.55 o
  21   1   2     1548.64     1473.01     42.17 o
  23   1   2      787.40      752.05     35.06 o
  25   1   2       46.06       42.33     10.53 o
  27   1   2     1112.79     1076.20     48.54 o
  29   1   2      588.11      654.85     28.68 o
  31   1   2      180.22      204.61     20.68 o
 -32   2   2       14.08       15.16      7.44 o
 -30   2   2      110.68      125.91      9.50 o
 -28   2   2       84.30       90.53     11.76 o
 -26   2   2      345.51      346.43     23.85 o
 -24   2   2      183.27      144.29     16.42 o
 -22   2   2     1070.53     1042.99     40.49 o
 -20   2   2      831.57      810.76     25.99 o
 -18   2   2     2271.62     2402.51     41.84 o
 -16   2   2     2596.96     2584.69     77.34 o
 -14   2   2     5999.23     5913.76    139.44 o
 -12   2   2     2658.44     2702.56     67.69 o
 -10   2   2     8874.50     9094.61    112.88 o
  -8   2   2      146.44      320.13     19.55 o
  -6   2   2       12.06       39.49      5.21 o
  -4   2   2    15842.86    15718.36    172.83 o
  -2   2   2      126.63      108.51      5.86 o
   0   2   2     8044.58     8369.09    113.99 o
   2   2   2     8482.23     8687.81     83.68 o
   4   2   2     2652.85     2518.27     25.62 o
   6   2   2     1910.99     2133.35     70.11 o
   8   2   2       56.95       60.56     14.42 o
  10   2   2     3127.72     2999.70     98.90 o
  12   2   2      221.68      138.75     24.27 o
  14   2   2       47.36       24.92     13.19 o
  16   2   2     3175.15     3071.31    126.43 o
  18   2   2        1.12        6.68      4.86 o
  20   2   2       43.07       68.10     13.18 o
  22   2   2      320.21      340.00     33.66 o
  24   2   2      819.86      697.69     50.84 o
  26   2   2      953.91      959.87     57.99 o
  28   2   2     1095.60     1094.69     58.46 o
  30   2   2      428.66      466.09     34.36 o
  32   2   2        5.87       12.55      7.07 o
 -31   3   2     2110.24     2286.37     61.10 o
 -29   3   2     1825.83     1890.29     43.85 o
 -27   3   2     1205.06     1160.74     39.36 o
 -25   3   2      449.10      396.42     34.16 o
 -23   3   2     1060.06      813.08     52.39 o
 -21   3   2      264.81      203.38     18.40 o
 -19   3   2      421.67      341.65     18.14 o
 -17   3   2     3655.03     3369.39     65.77 o
 -15   3   2     4206.88     4348.22    118.14 o
 -13   3   2     3927.37     3661.85     67.02 o
 -11   3   2    11454.23    11868.21    109.87 o
  -9   3   2     1598.56     1817.75     42.00 o
  -7   3   2      113.78       81.50      7.37 o
  -5   3   2     1823.60     2063.44     29.63 o
  -3   3   2        4.03        3.59      4.18 o
  -1   3   2      129.30      188.73     14.14 o
   1   3   2     1799.44     2192.00     62.15 o
   3   3   2      995.23      994.51     51.07 o
   5   3   2     3995.56     4342.00    110.03 o
   7   3   2     1428.84     1288.37     63.54 o
   9   3   2    16779.67    16418.62    241.83 o
  11   3   2     2685.48     2477.49    102.16 o
  13   3   2     2952.33     2607.29    110.79 o
  15   3   2       11.26       -1.24      8.28 o
  17   3   2      216.89      276.10     35.39 o
  19   3   2      202.27      149.91     17.88 o
  21   3   2       79.49       87.04     18.16 o
  23   3   2     2488.88     2362.85     92.83 o
  25   3   2     1149.39     1072.98     62.57 o
  27   3   2      861.11      900.36     54.37 o
  29   3   2     1390.95     1543.58     62.98 o
  31   3   2     2463.71     2868.57     48.43 o
 -30   4   2      200.54      237.97     19.02 o
 -28   4   2        3.47       -6.82      6.82 o
 -26   4   2        6.50        6.10      6.25 o
 -24   4   2      336.56      321.92     31.55 o
 -22   4   2      137.10       94.42     11.43 o
 -20   4   2       73.07       90.54     16.71 o
 -18   4   2       28.54       15.05      9.42 o
 -16   4   2      205.81      260.62     18.28 o
 -14   4   2     1325.88     1278.69     55.34 o
 -12   4   2        1.19        5.12     13.66 o
 -10   4   2     4060.93     4786.39     95.30 o
  -8   4   2      572.53      646.54     33.01 o
  -6   4   2      435.29      589.59     29.49 o
  -4   4   2      527.05      801.58     26.09 o
  -2   4   2     4743.95     5894.14     73.30 o
   0   4   2       62.66       91.25     29.28 o
   2   4   2     1632.87     2093.80     83.67 o
   4   4   2      172.35      167.18     25.55 o
   6   4   2      945.94     1122.93     65.09 o
   8   4   2      165.99      255.53     34.26 o
  10   4   2        8.94       26.59     11.50 o
  12   4   2       12.36        1.27      8.79 o
  14   4   2     2908.64     2903.27    128.25 o
  16   4   2       23.95       28.33     14.29 o
  18   4   2      749.46      773.74     40.98 o
  20   4   2       10.67       14.47     10.35 o
  22   4   2        0.04       -2.20      9.55 o
  24   4   2      459.77      413.18     39.22 o
  26   4   2      502.06      519.11     40.69 o
  28   4   2       14.74       37.91     11.48 o
  30   4   2      148.27      203.97     13.43 o
 -27   5   2      421.34      452.05     29.29 o
 -25   5   2      185.84      206.31     16.10 o
 -23   5   2      122.77      122.76     13.64 o
 -21   5   2       66.78       65.94     11.62 o
 -19   5   2       15.88       27.07      8.31 o
 -17   5   2      511.85      470.73     31.55 o
 -15   5   2      432.71      407.76     19.64 o
 -13   5   2      782.52      876.68     34.89 o
 -11   5   2     5271.72     5859.16    261.89 o
  -9   5   2     3259.92     3356.59     95.16 o
  -7   5   2     8210.43     8964.59    395.71 o
  -5   5   2     4343.81     4782.13     87.17 o
  -3   5   2     4520.63     5181.76    151.57 o
  -1   5   2     4255.59     5140.99    245.55 o
   1   5   2     9900.81    11002.44    151.89 o
   3   5   2     5414.26     6255.84    165.30 o
   5   5   2     1291.99     1181.54     73.97 o
   7   5   2      988.14     1005.85     70.63 o
   9   5   2     1506.78     1251.27     81.36 o
  11   5   2     4777.43     4435.17    158.50 o
  13   5   2       19.24       17.27      6.98 o
  15   5   2       56.99       66.39     11.67 o
  17   5   2      456.22      448.56     24.21 o
  19   5   2     1738.59     1832.01     54.71 o
  21   5   2       14.91       26.45     11.48 o
  23   5   2        5.63        2.32      6.23 o
  25   5   2       43.57       43.45     11.79 o
  27   5   2      128.53      154.63     14.04 o
  29   5   2      464.92      494.27     19.63 o
 -26   6   2        9.72       -0.08      2.64 o
 -24   6   2      183.31      222.33     24.48 o
 -22   6   2       25.57       21.78     10.12 o
 -20   6   2      702.46      597.37     46.31 o
 -18   6   2     1486.76     1330.59     70.74 o
 -16   6   2     1365.92     1160.86     68.02 o
 -14   6   2      549.63      531.40     32.29 o
 -12   6   2     9432.67     9115.35    139.49 o
 -10   6   2     2939.63     3138.72     78.96 o
  -8   6   2     1801.82     1857.85     59.16 o
  -6   6   2       82.37      109.24     22.98 o
  -4   6   2     1709.33     1469.79     82.83 o
  -2   6   2      146.39      209.84     32.48 o
   0   6   2     1104.24     1198.61     54.33 o
   2   6   2     1425.02     1309.67     84.36 o
   4   6   2       95.06       51.98     20.79 o
   6   6   2       81.41       59.73     19.96 o
   8   6   2     2854.59     2657.22     74.37 o
  10   6   2     3103.00     2999.54     64.54 o
  12   6   2     6487.45     6165.94    105.39 o
  14   6   2      329.81      268.29     19.58 o
  16   6   2     5402.87     4957.49     94.49 o
  18   6   2       52.55       55.41      8.31 o
  20   6   2     1451.72     1469.80     52.30 o
  22   6   2      537.16      543.94     23.05 o
  24   6   2     1280.33     1426.63     67.05 o
  26   6   2      571.65      618.33     24.29 o
  28   6   2      454.44      585.70     29.02 o
 -25   7   2       60.84       61.91     10.34 o
 -23   7   2       67.44       62.39      9.65 o
 -21   7   2       56.15       63.95     24.34 o
 -19   7   2      190.89      242.77     34.73 o
 -17   7   2      679.65      635.89     49.55 o
 -15   7   2     1906.34     1788.32     59.82 o
 -13   7   2      339.20      346.71     26.79 o
 -11   7   2      392.43      391.71     27.61 o
  -9   7   2      509.62      499.88     26.72 o
  -7   7   2       92.91      101.55     12.09 o
  -5   7   2      189.26      186.53     19.59 o
  -3   7   2     5383.84     5373.44     86.60 o
  -1   7   2      869.40      862.85     36.14 o
   1   7   2      375.63      420.15     25.40 o
   3   7   2       35.21       16.76     13.40 o
   5   7   2     1049.61     1102.55     30.51 o
   7   7   2     2364.66     2224.54     44.37 o
   9   7   2      907.30      787.27     27.26 o
  11   7   2     1954.76     1842.68     46.13 o
  13   7   2     1344.81     1249.60     48.05 o
  15   7   2      836.36      775.72     38.27 o
  17   7   2      270.93      273.87     22.31 o
  19   7   2      160.58      170.57     17.67 o
  21   7   2      244.48      250.27     19.49 o
  23   7   2      317.83      371.93     30.45 o
  25   7   2       54.06       57.38     11.95 o
 -22   8   2        0.94       -4.30      5.72 o
 -20   8   2      650.69      661.11     44.01 o
 -18   8   2      328.15      347.75     35.41 o
 -16   8   2      683.00      722.24     52.65 o
 -14   8   2      464.02      470.50     30.86 o
 -12   8   2       83.46       76.43     13.83 o
 -10   8   2      731.85      658.83     36.40 o
  -8   8   2      538.15      473.03     30.34 o
  -6   8   2    13548.61    12058.61    439.41 o
  -4   8   2     1671.25     1692.20     74.23 o
  -2   8   2      573.69      553.51     43.50 o
   0   8   2     1130.50     1056.03     49.33 o
   2   8   2     4317.91     3904.45    121.92 o
   4   8   2     7231.55     7596.82    164.04 o
   6   8   2     3997.11     3887.11    202.09 o
   8   8   2      191.36      143.88     17.18 o
  10   8   2     1818.71     1841.19     49.66 o
  12   8   2      172.88      133.99     16.72 o
  14   8   2      928.42      848.84     39.19 o
  16   8   2      102.91      101.79     13.84 o
  18   8   2      895.96      903.33     36.79 o
  20   8   2       10.40        6.94      4.67 o
  22   8   2      216.98      198.11     13.41 o
 -21   9   2        1.67       15.85      5.84 o
 -19   9   2      350.58      408.16     30.86 o
 -17   9   2      256.55      321.96     31.02 o
 -15   9   2      290.52      318.25     33.75 o
 -13   9   2      529.06      512.83     30.40 o
 -11   9   2       99.37       92.27     14.77 o
  -9   9   2       87.56       63.42     12.09 o
  -7   9   2      294.81      301.48     24.34 o
  -5   9   2     1964.09     2098.27     80.53 o
  -3   9   2      443.22      414.66     40.68 o
  -1   9   2      911.51      887.49     55.25 o
   1   9   2      380.77      317.27     34.09 o
   3   9   2      512.48      552.69     46.88 o
   5   9   2     3933.12     3840.44    195.04 o
   7   9   2     3198.85     3053.31    103.41 o
   9   9   2     2582.89     2501.08     51.00 o
  11   9   2     5116.52     4936.02    141.30 o
  13   9   2       51.42       39.06     15.13 o
  15   9   2       82.22       94.85     19.52 o
  17   9   2        0.73       -3.86      4.53 o
  19   9   2      871.79      859.61     42.70 o
 -16  10   2     1761.44     2257.71     65.69 o
 -14  10   2      231.59      252.64     24.78 o
 -12  10   2        9.08       16.58      8.77 o
 -10  10   2        0.77        1.40      7.58 o
  -8  10   2        0.62        1.18      9.51 o
  -6  10   2        7.40       -4.09      9.82 o
  -4  10   2     1689.53     1551.89     70.31 o
  -2  10   2       87.82       81.65     17.30 o
   0  10   2       53.51       29.25     16.57 o
   2  10   2      849.51      944.38     38.80 o
   4  10   2      838.67      889.27     54.54 o
   6  10   2        5.71        5.25      8.76 o
   8  10   2       72.42       66.59     17.43 o
  10  10   2      538.04      567.06     43.15 o
  12  10   2        0.46        4.39      9.67 o
  14  10   2        0.45       15.09      9.73 o
  16  10   2      230.84      260.32     24.04 o
  -7  11   2        9.32       26.03      8.88 o
  -5  11   2      152.95      109.22     16.18 o
  -3  11   2       23.46       36.05     11.70 o
  -1  11   2        0.05        1.73      5.98 o
   1  11   2      149.81      148.88     18.38 o
   3  11   2       12.88        4.40      6.08 o
   5  11   2      373.35      384.29     19.19 o
   7  11   2     1139.89     1179.37     32.70 o
   9  11   2     2479.94     2476.01     95.01 o
  11  11   2     3093.86     3464.09     73.95 o
 -31   1   3      389.04      418.56     20.10 o
 -29   1   3      738.21      782.77     44.61 o
 -27   1   3      429.57      404.12     25.45 o
 -25   1   3      560.70      477.95     28.12 o
 -23   1   3      636.00      632.39     26.56 o
 -21   1   3     4414.50     4126.64     84.24 o
 -19   1   3    10891.28    10309.83     85.29 o
 -17   1   3     1393.66     1309.00     46.22 o
 -15   1   3     3296.82     2781.60    108.50 o
 -13   1   3     1893.09     1744.80     45.58 o
 -11   1   3      421.78      476.76     21.85 o
  -9   1   3      369.97      319.93     18.35 o
  -7   1   3     7362.07     7356.79     66.35 o
  -5   1   3     5742.49     5834.94     50.03 o
  -3   1   3     5289.55     5147.44     34.16 o
  -1   1   3     6803.53     6905.76     73.33 o
   1   1   3      471.08      632.42     16.62 o
   3   1   3     6566.99     7723.04     71.43 o
   5   1   3      305.67      368.76     17.32 o
   7   1   3     8176.93     8059.06    134.13 o
   9   1   3     4200.20     4119.77     74.77 o
  11   1   3     4425.18     4279.66     84.77 o
  13   1   3     1935.41     1950.37     62.81 o
  15   1   3      711.44      813.35     43.72 o
  17   1   3     1358.32     1234.96     80.67 o
  19   1   3     3438.76     3261.13     60.44 o
  21   1   3     4498.13     4294.16     72.72 o
  23   1   3     4514.63     4484.19     95.44 o
  25   1   3      186.52      189.34     18.26 o
  27   1   3      394.71      413.47     24.65 o
  29   1   3      399.61      376.34     20.55 o
  31   1   3      171.73      164.37     17.80 o
 -32   2   3      115.20      136.41     14.07 o
 -30   2   3       73.41       81.10      8.25 o
 -28   2   3        4.15       -2.10      8.54 o
 -26   2   3     1351.87     1243.32     43.65 o
 -24   2   3     1329.35     1182.93     43.72 o
 -22   2   3      351.26      291.73     21.54 o
 -20   2   3     7014.76     6498.66    159.50 o
 -18   2   3      130.64      115.06      9.46 o
 -16   2   3       47.72       34.07      7.53 o
 -14   2   3       41.78       25.42      6.64 o
 -12   2   3      778.81      921.78     31.97 o
 -10   2   3     3652.13     3910.13     59.50 o
  -8   2   3      870.36      758.21     23.68 o
  -6   2   3     1405.15     1519.02     30.92 o
  -4   2   3     1871.53     1973.82     27.49 o
  -2   2   3     3799.71     4402.69     38.41 o
   0   2   3     2507.05     2658.41     55.32 o
   2   2   3    32480.69    32652.40    179.56 o
   4   2   3    24321.14    25505.44    433.60 o
   6   2   3      222.08      342.36     15.89 o
   8   2   3       75.64       83.43     16.95 o
  10   2   3      127.17      149.33     22.85 o
  12   2   3      200.81      205.51     30.54 o
  14   2   3     3008.12     3078.88    120.11 o
  16   2   3     1779.46     1698.91     95.37 o
  18   2   3       23.23       28.89     12.27 o
  20   2   3      962.55      932.18     45.56 o
  22   2   3     6402.34     5980.35    146.42 o
  24   2   3     4409.69     4160.95    123.16 o
  26   2   3      211.43      234.44     29.46 o
  28   2   3     1397.61     1508.11     66.84 o
  30   2   3       45.88       51.61      8.07 o
  32   2   3      196.99      211.82     17.18 o
 -31   3   3      103.93       81.35     11.45 o
 -29   3   3      230.93      206.31     14.97 o
 -27   3   3       13.25       24.12      7.22 o
 -25   3   3       51.63       85.49     17.65 o
 -23   3   3     1679.44     1318.88     45.22 o
 -21   3   3      584.40      573.18     29.95 o
 -19   3   3     1176.72     1205.92     44.39 o
 -17   3   3       94.44      107.18      8.14 o
 -15   3   3       22.17       63.18     21.10 o
 -13   3   3     1291.72     1487.10     55.20 o
 -11   3   3     3788.04     4127.16    116.98 o
  -9   3   3     2573.21     2899.17     72.49 o
  -7   3   3     2753.85     3284.19     65.46 o
  -5   3   3     3836.83     4373.96     59.22 o
  -3   3   3     3148.85     3800.35     53.32 o
  -1   3   3    11657.03    12887.70    140.30 o
   1   3   3     4854.84     5362.77     68.31 o
   3   3   3      673.61      536.34     38.70 o
   5   3   3       53.32       45.99     13.80 o
   7   3   3     2344.88     2535.16     91.11 o
   9   3   3     1860.58     1903.34     84.62 o
  11   3   3     3726.74     3831.46    128.60 o
  13   3   3      590.33      574.27     53.93 o
  15   3   3     1437.49     1365.02     86.72 o
  17   3   3      176.32      162.74     18.87 o
  19   3   3        3.90       15.67      9.43 o
  21   3   3      369.02      361.60     36.48 o
  23   3   3        0.51        9.00     10.77 o
  25   3   3     1672.62     1659.22     76.53 o
  27   3   3       17.70        0.24      7.06 o
  29   3   3      454.33      495.84     24.14 o
  31   3   3       69.20       77.48     11.89 o
 -30   4   3       32.23       30.16      7.05 o
 -28   4   3      162.56      185.08     13.74 o
 -26   4   3      383.21      375.86     21.96 o
 -24   4   3      354.80      345.06     32.55 o
 -22   4   3     1242.11     1174.33     57.46 o
 -20   4   3     2199.35     2065.58     76.32 o
 -18   4   3     5411.15     5170.59     84.77 o
 -16   4   3     3671.10     3719.01     64.29 o
 -14   4   3     5629.49     5610.68    195.90 o
 -12   4   3     1531.20     1519.54     57.10 o
 -10   4   3      365.54      563.67     33.04 o
  -8   4   3      530.36      603.21     31.71 o
  -6   4   3     2097.02     2311.70     59.00 o
  -4   4   3     9920.58    10581.73    144.64 o
  -2   4   3       33.20       17.57      6.70 o
   0   4   3      253.46      208.17     15.03 o
   2   4   3    12239.59    11879.90    143.67 o
   4   4   3       23.69       33.46     12.90 o
   6   4   3    12752.37    13046.90    227.03 o
   8   4   3     1801.36     1590.74     82.66 o
  10   4   3      217.84      411.56     43.54 o
  12   4   3      358.85      373.27     45.17 o
  14   4   3      360.33      371.65     45.92 o
  16   4   3       30.70       46.79     10.23 o
  18   4   3     3272.92     3111.97     83.03 o
  20   4   3      659.11      607.98     46.68 o
  22   4   3     1236.63     1273.08     67.87 o
  24   4   3     1536.40     1629.09     75.07 o
  26   4   3     1484.61     1627.84     69.91 o
  28   4   3      168.02      189.49     15.85 o
  30   4   3      367.98      365.11     16.84 o
 -29   5   3        0.51        3.48      3.76 o
 -27   5   3      168.67      208.39     18.22 o
 -25   5   3       23.70       36.52      5.57 o
 -23   5   3      116.99      125.88     13.23 o
 -21   5   3      780.40      797.72     32.81 o
 -19   5   3     1420.73     1404.36     59.33 o
 -17   5   3      848.94      995.15     54.89 o
 -15   5   3     2361.39     2429.85     55.00 o
 -13   5   3      239.99      286.56     18.09 o
 -11   5   3       36.09       77.14     13.30 o
  -9   5   3        6.32        9.22      5.55 o
  -7   5   3       11.18       10.73     10.04 o
  -5   5   3      132.56      177.47     17.82 o
  -3   5   3      118.59      238.16     16.40 o
  -1   5   3        9.70       14.19      4.41 o
   1   5   3     2593.02     2785.22     75.49 o
   3   5   3     4284.14     4255.22     95.38 o
   5   5   3     3941.41     3776.88    134.31 o
   7   5   3     3384.52     3730.04    136.44 o
   9   5   3     1049.37     1051.99     75.09 o
  11   5   3      462.37      509.24     31.17 o
  13   5   3       64.34       37.74     10.13 o
  15   5   3       47.43       33.64      6.66 o
  17   5   3      675.54      731.64     34.78 o
  19   5   3     1244.98     1439.07     66.11 o
  21   5   3       32.50       45.51     15.24 o
  23   5   3      858.25      826.85     37.30 o
  25   5   3      911.46      965.09     37.13 o
  27   5   3       51.99       50.46      8.89 o
  29   5   3      321.48      328.61     15.09 o
 -26   6   3       49.07       31.08     10.69 o
 -24   6   3      289.16      358.24     31.00 o
 -22   6   3      799.03      781.99     49.46 o
 -20   6   3     1908.54     1816.07     80.56 o
 -18   6   3     1205.80     1249.67     70.97 o
 -16   6   3      656.17      655.88     43.99 o
 -14   6   3      950.40      978.78     40.31 o
 -12   6   3     1216.29     1282.38     45.22 o
 -10   6   3      893.49      981.73     38.71 o
  -8   6   3       65.80       93.74     17.77 o
  -6   6   3      573.28      650.19     54.21 o
  -4   6   3      484.57      431.90     42.93 o
  -2   6   3       17.12       18.63     10.92 o
   0   6   3      347.29      432.90     84.53 o
   2   6   3       48.61       43.67     11.17 o
   4   6   3     7807.98     8373.52    255.50 o
   6   6   3      509.87      478.19     26.35 o
   8   6   3        5.15       10.23      3.68 o
  10   6   3      328.17      368.25     18.23 o
  12   6   3      954.19      996.95     37.16 o
  14   6   3        0.63       -0.76      4.44 o
  16   6   3      266.42      280.26     18.22 o
  18   6   3     1058.66     1089.66     49.01 o
  20   6   3       80.13       75.91      9.56 o
  22   6   3       41.91       59.09     10.52 o
  24   6   3      236.40      250.70     18.04 o
  26   6   3      361.59      367.53     18.00 o
  28   6   3     1317.88     1363.61     40.57 o
 -25   7   3       50.72       47.67      9.77 o
 -23   7   3      105.48      124.83     17.54 o
 -21   7   3       37.68       29.64     11.41 o
 -19   7   3       54.96       67.05     17.65 o
 -17   7   3      556.31      542.82     46.26 o
 -15   7   3     2073.06     1807.77     60.30 o
 -13   7   3    15265.79    13808.92    165.69 o
 -11   7   3     3315.32     2993.31     75.89 o
  -9   7   3       28.83       31.70      7.35 o
  -7   7   3       17.03       19.43     12.66 o
  -5   7   3     8861.50     8387.51     99.09 o
  -3   7   3    10708.54    10455.21     99.92 o
  -1   7   3     1112.11     1260.50     39.41 o
   1   7   3      650.55      629.46     25.36 o
   3   7   3      367.71      317.65     22.75 o
   5   7   3      632.79      470.76     34.30 o
   7   7   3     3400.57     3242.61     89.39 o
   9   7   3      503.15      395.07     25.69 o
  11   7   3     1456.81     1334.54     49.40 o
  13   7   3      403.85      389.13     27.75 o
  15   7   3      671.43      594.23     33.53 o
  17   7   3     1538.12     1560.68     54.12 o
  19   7   3     1612.47     1635.71     51.00 o
  21   7   3      608.06      670.33     46.51 o
  23   7   3      332.81      352.25     28.46 o
  25   7   3       86.01       76.60     12.15 o
 -22   8   3      469.44      516.77     32.19 o
 -20   8   3      681.16      672.29     43.33 o
 -18   8   3        1.73       -1.41     10.22 o
 -16   8   3        2.95      -12.51     12.51 o
 -14   8   3        9.71       29.35      9.60 o
 -12   8   3        0.52        1.74      7.57 o
 -10   8   3       45.65       45.79     10.72 o
  -8   8   3      995.28      976.09     42.91 o
  -6   8   3     3322.62     3183.92    126.71 o
  -4   8   3      106.85      160.18     13.05 o
  -2   8   3      608.02      656.91     32.67 o
   0   8   3     1959.53     1838.87     55.23 o
   2   8   3     2203.50     1985.27     92.70 o
   4   8   3     1670.03     1433.67     50.24 o
   6   8   3     1134.06      930.21     63.79 o
   8   8   3      211.87      136.89     25.20 o
  10   8   3      220.67      226.04     32.89 o
  12   8   3      140.69      101.68     14.89 o
  14   8   3      144.35      111.04     28.82 o
  16   8   3       49.43       42.76     10.12 o
  18   8   3       18.57       23.60      7.74 o
  20   8   3       40.73       30.27      7.36 o
 -19   9   3      745.70      791.74     41.07 o
 -17   9   3      172.89      180.17     22.45 o
 -15   9   3      515.47      550.38     41.70 o
 -13   9   3      852.37      870.42     38.06 o
 -11   9   3      796.64      832.69     44.66 o
  -9   9   3      177.33      213.22     20.44 o
  -7   9   3     1502.81     1492.64     72.99 o
  -5   9   3     2744.87     2760.74    267.63 o
  -3   9   3      101.68      116.50     15.27 o
  -1   9   3       71.47      108.39     21.14 o
   1   9   3       20.92       49.30     14.58 o
   3   9   3      414.69      373.27     25.20 o
   5   9   3      437.27      428.54     50.26 o
   7   9   3      582.42      440.13     27.48 o
   9   9   3     3249.49     3069.22     70.90 o
  11   9   3        5.98       14.81     13.50 o
  13   9   3        7.53        1.59      9.91 o
  15   9   3        5.24       -2.71     10.30 o
  17   9   3      851.39      923.57     48.83 o
  19   9   3       13.72       12.92      4.22 o
 -16  10   3       15.49       17.67      7.56 o
 -14  10   3      285.98      360.18     27.92 o
 -12  10   3     1179.05     1354.96     56.02 o
 -10  10   3     1070.83     1057.99     72.75 o
  -8  10   3     1688.03     1643.51    146.38 o
  -6  10   3        0.56       -7.23      8.68 o
  -4  10   3      536.10      530.96     41.07 o
  -2  10   3     1385.94     1378.12     66.57 o
   0  10   3     4187.32     3891.92    111.88 o
   2  10   3     5585.60     5300.06     90.70 o
   4  10   3     2870.41     2742.54     94.08 o
   6  10   3      135.91      171.96     26.35 o
   8  10   3      545.38      560.67     43.81 o
  10  10   3       81.91       68.41     19.24 o
  12  10   3      455.09      444.06     35.72 o
  14  10   3       17.21       15.71     10.72 o
  16  10   3       84.37      106.37     14.38 o
  -7  11   3       10.71       21.05      9.36 o
  -5  11   3       83.81       74.13     13.32 o
  -3  11   3      196.48      206.18     22.24 o
  -1  11   3       23.89       21.01      8.63 o
   1  11   3      108.30      110.25     15.98 o
   3  11   3        0.27        9.33      7.39 o
   5  11   3        2.61       13.29      8.16 o
   7  11   3       83.00      103.47     13.61 o
   9  11   3      176.50      179.83     16.34 o
 -32   0   4      381.96      516.00     26.35 o
 -30   0   4     2015.99     2215.13     67.47 o
 -28   0   4     3642.67     3406.59     94.60 o
 -26   0   4     2479.34     2196.02     81.90 o
 -24   0   4     2260.73     1896.39     78.17 o
 -22   0   4      412.49      371.34     29.13 o
 -20   0   4     1226.28     1047.44     46.61 o
 -18   0   4     2038.98     1955.19     46.87 o
 -16   0   4       83.14       95.37     23.09 o
 -14   0   4       17.40        6.18      6.95 o
 -12   0   4     1445.54     1387.86     75.65 o
 -10   0   4      106.67      144.35     23.54 o
  -8   0   4      684.57      807.19     49.60 o
  -6   0   4     1072.17     1074.24     53.58 o
  -4   0   4    26044.87    26140.64    248.03 o
  -2   0   4    32965.88    32589.61    191.24 o
   0   0   4    46626.23    45989.34    372.21 o
   2   0   4    16070.38    17965.65    312.10 o
   4   0   4     3720.77     4009.54     59.22 o
   6   0   4     4773.76     5079.99     97.82 o
   8   0   4       64.54       36.62     10.10 o
  10   0   4      331.85      364.80     33.83 o
  12   0   4      132.31      159.88     25.62 o
  14   0   4     2050.46     2125.75     97.20 o
  16   0   4    14500.35    13507.14    262.61 o
  18   0   4     2252.34     2152.22     63.54 o
  20   0   4     4890.38     4700.08    125.25 o
  22   0   4     1525.42     1547.02     71.29 o
  24   0   4      335.64      331.28     34.10 o
  26   0   4        0.68        7.77      8.19 o
  28   0   4      183.90      170.35     21.09 o
  30   0   4      958.97     1012.97     40.87 o
 -31   1   4       22.88       17.45      4.82 o
 -29   1   4       13.86       43.61      8.36 o
 -27   1   4       56.41       71.59     11.05 o
 -25   1   4        4.49       -2.36      6.90 o
 -23   1   4       18.54       25.64     13.01 o
 -21   1   4     3222.62     2910.00     54.96 o
 -19   1   4      105.53      121.12      9.54 o
 -17   1   4        1.01        6.14      2.97 o
 -15   1   4      335.08      367.40     30.82 o
 -13   1   4      163.46      167.09     19.78 o
 -11   1   4      360.79      452.79     21.54 o
  -9   1   4     3290.42     3988.35     61.60 o
  -7   1   4      121.29      106.16     13.08 o
  -5   1   4      197.80      200.80     15.80 o
  -3   1   4      140.74      180.97     12.19 o
  -1   1   4     9726.57    10380.20     69.14 o
   1   1   4     9366.19     9759.03     74.06 o
   3   1   4     2576.99     2935.95     49.17 o
   5   1   4    30285.85    32259.43    544.37 o
   7   1   4      483.90      675.48     27.84 o
   9   1   4     2889.76     3358.16     69.43 o
  11   1   4     4370.33     4580.42    109.32 o
  13   1   4     2252.34     2697.13     75.33 o
  15   1   4     5193.62     5310.51    159.35 o
  17   1   4     5915.01     5868.16    120.69 o
  19   1   4       96.57      124.64     12.41 o
  21   1   4       82.21       94.07     12.67 o
  23   1   4       18.11       31.05      8.51 o
  25   1   4      177.11      178.19     16.74 o
  27   1   4      191.50      186.52     16.22 o
  29   1   4      113.92      100.54     16.82 o
  31   1   4       14.58       13.54      5.14 o
 -30   2   4        6.45        6.00      3.27 o
 -28   2   4      117.22      128.92     18.97 o
 -26   2   4      346.41      319.10     21.99 o
 -24   2   4       55.30       79.73     12.29 o
 -22   2   4     4048.25     3383.51     73.05 o
 -20   2   4      696.69      682.86     29.33 o
 -18   2   4     3584.65     3521.41     44.07 o
 -16   2   4      678.00      739.83     32.19 o
 -14   2   4     2817.48     2862.54     81.97 o
 -12   2   4    10116.54    11108.05    180.29 o
 -10   2   4      583.72      569.33     22.90 o
  -8   2   4     2131.38     2224.89     40.27 o
  -6   2   4     2749.76     3149.45     79.78 o
  -4   2   4     2266.14     2704.76     30.19 o
  -2   2   4      134.82      195.46     11.47 o
   0   2   4       77.70      216.03      8.94 o
   2   2   4     2900.82     3399.60     53.66 o
   4   2   4     1161.91     1229.49     56.00 o
   6   2   4     7110.67     8452.62    278.72 o
   8   2   4     2150.62     2505.90    138.81 o
  10   2   4      227.51      310.30     33.47 o
  12   2   4     4713.33     5024.00    145.45 o
  14   2   4     4104.44     4437.98    147.08 o
  16   2   4     1493.85     1515.80     53.62 o
  18   2   4     1331.81     1297.88     51.93 o
  20   2   4      126.38      115.20     17.24 o
  22   2   4     1091.86      925.63     58.71 o
  24   2   4        8.50        5.61     11.27 o
  26   2   4      283.37      298.70     32.10 o
  28   2   4        0.02        1.91      3.44 o
  30   2   4        0.12        8.65      6.97 o
 -29   3   4     1467.55     1490.63     37.28 o
 -27   3   4     2346.45     2283.77     75.26 o
 -25   3   4     1080.90     1050.32     55.21 o
 -23   3   4     1405.55     1317.07     45.02 o
 -21   3   4      181.77      144.27     15.70 o
 -19   3   4       75.49       70.58     10.49 o
 -17   3   4      484.94      440.17     18.80 o
 -15   3   4      141.00      129.97     16.10 o
 -13   3   4       62.07       68.43     20.11 o
 -11   3   4      114.92      116.90     26.51 o
  -9   3   4      371.40      573.75     49.73 o
  -7   3   4     6460.95     6450.72    158.09 o
  -5   3   4    15631.12    16801.56    160.09 o
  -3   3   4    11482.12    12542.86     95.24 o
  -1   3   4     9234.38    10132.26     82.74 o
   1   3   4     2122.51     2186.09     47.61 o
   3   3   4     2664.33     3336.41     73.89 o
   5   3   4      263.14      179.99     23.95 o
   7   3   4     1879.95     2045.32     83.98 o
   9   3   4       48.48       73.90     18.59 o
  11   3   4        4.30       25.43     15.18 o
  13   3   4     3011.31     2943.69    120.67 o
  15   3   4     3387.18     3239.47     78.62 o
  17   3   4     4364.50     4285.92     95.15 o
  19   3   4     1741.95     1574.55     59.63 o
  21   3   4     3076.08     2836.67    102.45 o
  23   3   4      323.98      309.17     34.92 o
  25   3   4      390.03      333.21     34.97 o
  27   3   4      133.66      143.44     14.95 o
  29   3   4      563.55      678.57     25.54 o
  31   3   4      123.61      139.23     13.68 o
 -28   4   4       17.52       29.95      9.85 o
 -26   4   4      475.91      537.92     35.19 o
 -24   4   4       29.94       33.83     11.49 o
 -22   4   4      607.47      523.82     39.01 o
 -20   4   4      258.21      250.53     27.32 o
 -18   4   4      866.56      862.30     29.77 o
 -16   4   4      489.74      510.23     24.65 o
 -14   4   4      229.39      216.84     17.46 o
 -12   4   4      254.34      332.48     43.95 o
 -10   4   4     1974.49     2168.75    102.17 o
  -8   4   4     1678.57     1940.27     92.88 o
  -6   4   4       66.97       96.23     21.10 o
  -4   4   4      268.41      251.26     22.26 o
  -2   4   4     7372.69     8352.41     91.11 o
   0   4   4     3807.96     4316.88     60.11 o
   2   4   4      658.56      793.77     39.60 o
   4   4   4      225.85      160.56     19.16 o
   6   4   4        0.27        7.81      8.55 o
   8   4   4     1864.44     2111.94     97.43 o
  10   4   4       42.21       48.44     17.50 o
  12   4   4     2385.16     2486.33    115.81 o
  14   4   4       11.65        3.53      9.39 o
  16   4   4      440.28      327.69     26.40 o
  18   4   4      787.73      672.45     48.32 o
  20   4   4      673.96      597.29     46.95 o
  22   4   4       49.35       37.45     14.85 o
  24   4   4      605.85      575.62     31.47 o
  26   4   4      114.88      116.65     13.26 o
  28   4   4        5.98        8.45      5.37 o
  30   4   4       20.70       14.99      5.55 o
 -27   5   4     1783.48     1681.51     47.70 o
 -25   5   4     1437.79     1483.28     65.64 o
 -23   5   4     1000.28     1048.96     36.90 o
 -21   5   4      498.37      546.53     37.61 o
 -19   5   4      411.28      367.73     31.52 o
 -17   5   4      557.76      454.28     26.24 o
 -15   5   4        1.55       15.72      6.39 o
 -13   5   4     1809.60     1726.74     46.44 o
 -11   5   4       11.94       24.77      6.76 o
  -9   5   4      371.81      370.12     42.18 o
  -7   5   4     1724.45     1836.86     90.45 o
  -5   5   4     5176.51     5610.45    151.94 o
  -3   5   4     3535.78     3933.00     88.46 o
  -1   5   4     2713.66     2583.80     59.21 o
   1   5   4     1516.63     1436.53     45.50 o
   3   5   4       70.37       75.48     13.65 o
   5   5   4      619.79      750.49     43.33 o
   7   5   4       45.41       37.27     14.99 o
   9   5   4       10.68       16.08      8.25 o
  11   5   4        8.85       24.73      5.12 o
  13   5   4        9.89       13.86      6.12 o
  15   5   4     1260.38     1237.83     34.50 o
  17   5   4      669.33      727.34     37.90 o
  19   5   4     1702.65     1658.68     54.49 o
  21   5   4     4226.16     3996.91     83.03 o
  23   5   4     3814.29     3834.76     77.57 o
  25   5   4     1517.51     1566.22     45.45 o
  27   5   4       23.17       32.75      6.21 o
 -26   6   4      189.38      237.08     18.98 o
 -24   6   4      847.40     1028.02     49.29 o
 -22   6   4     3417.78     3208.99     98.08 o
 -20   6   4     2273.14     2193.92     88.99 o
 -18   6   4     1826.70     1757.05     72.87 o
 -16   6   4     1760.57     1656.82     72.04 o
 -14   6   4     4924.59     4524.35     88.84 o
 -12   6   4     1401.60     1387.41     48.79 o
 -10   6   4     1453.13     1397.97     47.81 o
  -8   6   4     1013.06     1074.86     40.92 o
  -6   6   4     1009.03     1117.17     56.72 o
  -4   6   4      973.41      933.25     77.32 o
  -2   6   4      270.61      327.56     42.65 o
   0   6   4     4887.95     5019.88    111.65 o
   2   6   4     1520.44     1554.71     47.93 o
   4   6   4     1687.79     1746.87     51.92 o
   6   6   4      507.51      515.44     23.12 o
   8   6   4      207.01      167.41     13.79 o
  10   6   4      163.87      171.92     13.94 o
  12   6   4     1157.17     1121.90     32.58 o
  14   6   4     3631.27     3450.45     79.99 o
  16   6   4     2308.60     2278.76     72.76 o
  18   6   4       79.80       90.26     12.99 o
  20   6   4     2515.00     2510.20     83.05 o
  22   6   4      389.56      397.68     29.94 o
  24   6   4      146.55      147.98     13.24 o
  26   6   4        0.76       12.53      4.16 o
 -23   7   4      485.83      519.92     34.09 o
 -21   7   4      573.44      593.74     41.67 o
 -19   7   4      743.76      676.10     48.20 o
 -17   7   4      134.71      141.76     15.52 o
 -15   7   4      507.03      479.23     23.54 o
 -13   7   4      314.76      313.82     20.28 o
 -11   7   4     3125.73     2887.69     82.56 o
  -9   7   4       16.02       19.68      5.25 o
  -7   7   4        6.71        2.59      6.63 o
  -5   7   4     4021.36     3842.69     59.55 o
  -3   7   4       10.57        2.45      7.00 o
  -1   7   4      107.63      112.06     11.98 o
   1   7   4      848.49      840.03     40.36 o
   3   7   4      169.39      136.76     19.44 o
   5   7   4      852.09      800.85     44.99 o
   7   7   4     1024.83      850.86     48.35 o
   9   7   4       19.43       26.10      8.74 o
  11   7   4       21.11       18.69      9.93 o
  13   7   4       35.58       33.08      8.98 o
  15   7   4       73.50       61.59     11.72 o
  17   7   4      163.38      167.04     17.52 o
  19   7   4        1.58       11.38      5.96 o
  21   7   4      105.33      112.21     18.39 o
  23   7   4      351.31      349.62     27.28 o
 -22   8   4     1445.01     1788.13     56.16 o
 -20   8   4     2989.12     3160.24     87.72 o
 -18   8   4     2193.67     2227.32     81.33 o
 -16   8   4        1.00        2.77      7.52 o
 -14   8   4        0.79        9.81      9.91 o
 -12   8   4     3558.50     3570.40     84.33 o
 -10   8   4     1444.02     1433.22     41.90 o
  -8   8   4     1029.42     1128.57     44.89 o
  -6   8   4      183.21      214.57     15.55 o
  -4   8   4       80.36       84.60     17.30 o
  -2   8   4     4559.32     4292.90    135.60 o
   0   8   4     1174.23      923.35     40.65 o
   2   8   4     1003.85      879.46     39.75 o
   4   8   4      191.66      201.08     19.67 o
   6   8   4      770.09      657.68     35.23 o
   8   8   4      646.46      590.60     51.83 o
  10   8   4     1269.93     1122.24     69.73 o
  12   8   4        4.73       -7.69     13.29 o
  14   8   4      953.97      919.56     60.04 o
  16   8   4      162.50      140.76     23.24 o
  18   8   4      129.56      118.19     18.46 o
  20   8   4     1111.89     1151.05     46.46 o
 -19   9   4       91.71      110.20     14.49 o
 -17   9   4     1043.31     1146.34     51.95 o
 -15   9   4      413.84      386.82     33.23 o
 -13   9   4      643.57      669.91     45.15 o
 -11   9   4      120.93      137.41     17.53 o
  -9   9   4      928.01      984.65     40.66 o
  -7   9   4     3800.52     3828.92    246.32 o
  -5   9   4     1287.00     1168.04     75.47 o
  -3   9   4     3154.09     2932.45    232.23 o
  -1   9   4      895.40      856.61     47.75 o
   1   9   4       60.52       89.38     12.81 o
   3   9   4       17.95        5.96     16.31 o
   5   9   4       22.98        3.32     12.13 o
   7   9   4        7.35        0.55      4.26 o
   9   9   4      859.78      810.43     36.73 o
  11   9   4      157.68      157.14     16.06 o
  13   9   4       25.51       34.07      8.21 o
  15   9   4      279.97      302.81     19.59 o
  17   9   4      345.57      383.47     19.68 o
  19   9   4       87.08       71.99     10.07 o
 -14  10   4       16.47       20.12      6.42 o
 -12  10   4      340.36      399.95     28.18 o
 -10  10   4      246.29      236.91     21.25 o
  -8  10   4      151.45      142.54     13.30 o
  -6  10   4       23.11       21.90     10.53 o
  -4  10   4        5.01        9.44      8.49 o
  -2  10   4      971.97      901.49     52.71 o
   0  10   4      723.03      623.45     44.41 o
   2  10   4        8.40       -3.55      8.02 o
   4  10   4       39.64       35.45      7.03 o
   6  10   4       97.03       88.45     10.78 o
   8  10   4       56.41       56.08      9.04 o
  10  10   4       36.86       48.01      8.03 o
  12  10   4      187.56      166.63     12.72 o
  14  10   4       72.14       88.02     14.70 o
  -7  11   4     1885.90     1995.88     56.24 o
  -5  11   4     1743.34     1719.77     55.07 o
  -3  11   4      523.58      552.99     32.49 o
  -1  11   4     2006.10     2134.85     64.09 o
   1  11   4      126.05      134.25     17.17 o
   3  11   4       39.19       40.10     10.59 o
   5  11   4      396.76      432.31     27.67 o
   7  11   4      249.12      290.55     21.43 o
 -31   1   5      711.55      830.91     23.60 o
 -29   1   5      420.14      413.02     21.11 o
 -27   1   5      600.45      578.79     27.82 o
 -25   1   5      937.96      884.97     30.18 o
 -23   1   5      227.35      199.79     18.62 o
 -21   1   5      865.39      791.38     29.00 o
 -19   1   5      455.77      395.77     17.86 o
 -17   1   5      104.86      104.23      9.08 o
 -15   1   5     1384.69     1316.93     60.35 o
 -13   1   5      771.41      721.80     42.17 o
 -11   1   5     9645.13     9549.40    143.44 o
  -9   1   5     2240.72     2127.48     63.44 o
  -7   1   5     2098.84     2065.73     58.38 o
  -5   1   5      145.16      261.41     20.33 o
  -3   1   5      366.72      325.57     16.22 o
  -1   1   5     5950.30     6278.42     78.94 o
   1   1   5     1808.86     2320.01     58.91 o
   3   1   5    11594.68    12735.33    189.63 o
   5   1   5     1095.86     1164.84     32.28 o
   7   1   5    12701.62    14620.60    140.68 o
   9   1   5     8863.63    10422.95    300.71 o
  11   1   5     8278.77     8581.80    179.76 o
  13   1   5     8086.31     8027.07    187.33 o
  15   1   5     2005.28     1944.09     97.89 o
  17   1   5       16.91       22.54     13.27 o
  19   1   5       23.95       37.40      8.58 o
  21   1   5      332.50      347.38     23.91 o
  23   1   5        3.79       -2.05      8.37 o
  25   1   5       62.11       48.56     10.03 o
  27   1   5      204.27      237.90     26.33 o
  29   1   5      216.64      217.03     20.84 o
 -30   2   5      273.53      319.17     16.15 o
 -28   2   5       75.71       66.63     14.64 o
 -26   2   5       74.71       54.18     10.26 o
 -24   2   5      273.82      219.99     18.73 o
 -22   2   5      649.09      495.10     28.20 o
 -20   2   5        9.75        0.83      3.54 o
 -18   2   5     1189.34     1154.58     30.73 o
 -16   2   5       22.60       19.31      7.36 o
 -14   2   5       13.61        0.51      3.35 o
 -12   2   5     1125.64     1186.23     77.27 o
 -10   2   5     5349.10     5176.44    100.09 o
  -8   2   5     5806.07     5968.56    254.57 o
  -6   2   5     8280.96     9086.23    326.76 o
  -4   2   5     3083.04     3246.66     96.59 o
  -2   2   5     4285.11     4526.23     53.80 o
   0   2   5        0.88        8.15      4.52 o
   2   2   5     1149.21     1226.47     40.95 o
   4   2   5       85.77      109.05     10.21 o
   6   2   5    22927.06    25996.95    710.04 o
   8   2   5     4391.14     5090.96    128.14 o
  10   2   5      471.26      401.80     39.59 o
  12   2   5      241.78      189.05     29.41 o
  14   2   5      127.15      104.02     23.80 o
  16   2   5      508.93      432.34     30.48 o
  18   2   5      343.83      340.09     27.06 o
  20   2   5      331.85      289.98     32.72 o
  22   2   5      520.46      499.50     43.63 o
  24   2   5       98.99      106.97     13.60 o
  26   2   5     1123.95     1259.22     74.61 o
  28   2   5      582.24      507.25     35.03 o
  30   2   5      584.24      625.31     31.17 o
 -29   3   5      529.56      541.90     21.05 o
 -27   3   5      150.55      155.58     20.80 o
 -25   3   5       96.52      106.22     18.48 o
 -23   3   5        2.50        6.93      5.38 o
 -21   3   5       22.59       13.35      9.22 o
 -19   3   5     3302.31     2986.11     54.50 o
 -17   3   5      324.70      315.50     16.68 o
 -15   3   5       77.10       52.71      7.59 o
 -13   3   5       72.99       78.11     12.38 o
 -11   3   5     2751.06     2719.06    119.92 o
  -9   3   5     1066.52     1106.35     73.54 o
  -7   3   5     1519.09     1843.18     91.27 o
  -5   3   5       29.76       26.20      8.10 o
  -3   3   5     1692.98     1977.15     64.28 o
  -1   3   5      109.16      219.37     16.22 o
   1   3   5     1226.06     1550.06     42.69 o
   3   3   5      439.06      464.67     29.28 o
   5   3   5     1083.36     1261.10     64.40 o
   7   3   5      223.79      323.08     34.59 o
   9   3   5      221.82      154.13     26.84 o
  11   3   5      352.54      361.45     40.44 o
  13   3   5        2.72        7.76      6.08 o
  15   3   5       32.38       20.81     12.68 o
  17   3   5     1050.05     1036.13     47.90 o
  19   3   5     1490.46     1432.38     72.99 o
  21   3   5       43.03       50.21     10.89 o
  23   3   5       83.46       75.57     12.21 o
  25   3   5        0.26        7.02      6.15 o
  27   3   5       24.55       22.36      6.23 o
  29   3   5     1230.69     1393.08     50.28 o
 -28   4   5      608.47      681.00     21.85 o
 -26   4   5      293.14      297.83     14.59 o
 -24   4   5     1037.72     1007.51     50.98 o
 -22   4   5      398.62      329.96     31.41 o
 -20   4   5      292.42      228.67     27.84 o
 -18   4   5        8.87       16.71      9.15 o
 -16   4   5     2084.32     2000.74     49.07 o
 -14   4   5      812.70      909.63     27.55 o
 -12   4   5     3626.08     3729.67     86.63 o
 -10   4   5     4827.68     5079.23    166.96 o
  -8   4   5     1981.72     2020.35    102.45 o
  -6   4   5      113.48       40.65     17.63 o
  -4   4   5       16.06       15.10      8.21 o
  -2   4   5      896.24      765.19     32.86 o
   0   4   5      481.22      391.80     23.90 o
   2   4   5     2610.76     2593.38     74.93 o
   4   4   5      757.28      749.09     41.43 o
   6   4   5      541.88      429.19     32.19 o
   8   4   5      134.18      103.38     22.55 o
  10   4   5     2188.47     2199.57    105.97 o
  12   4   5     3891.79     3889.45     67.44 o
  14   4   5     6537.26     6140.01     88.31 o
  16   4   5     3151.36     3044.77     85.74 o
  18   4   5     5721.65     5163.86     96.83 o
  20   4   5     1098.11     1092.23     44.85 o
  22   4   5     2401.27     2492.76     65.61 o
  24   4   5      895.34      881.22     36.92 o
  26   4   5      374.88      412.02     22.40 o
  28   4   5     1890.85     2151.17     41.21 o
 -27   5   5       26.81       25.45      7.05 o
 -25   5   5       23.78        7.55      6.00 o
 -23   5   5        0.69       -4.42      4.42 o
 -21   5   5        4.68       -2.47      4.67 o
 -19   5   5       16.90       62.53     15.93 o
 -17   5   5      641.20      556.93     44.43 o
 -15   5   5       58.85      104.73     20.83 o
 -13   5   5      431.11      439.98     24.55 o
 -11   5   5     1554.60     1625.97     45.20 o
  -9   5   5     3915.93     4109.10     69.40 o
  -7   5   5     3178.46     3383.33     79.70 o
  -5   5   5      945.46     1099.73     72.40 o
  -3   5   5      143.44      186.71     17.42 o
  -1   5   5        7.08       23.26     14.28 o
   1   5   5      260.26      264.06     26.34 o
   3   5   5      270.26      306.13     28.36 o
   5   5   5     1963.08     2133.42    141.16 o
   7   5   5      529.57      485.98     22.11 o
   9   5   5      440.09      431.35     18.14 o
  11   5   5     4526.99     4307.91     62.76 o
  13   5   5      946.68      907.59     29.58 o
  15   5   5       56.55       59.41      8.78 o
  17   5   5       29.17       19.09      6.98 o
  19   5   5      155.94      170.73     18.18 o
  21   5   5      377.63      418.96     26.81 o
  23   5   5       54.13       43.41      9.85 o
  25   5   5      189.67      194.79     15.37 o
  27   5   5       87.91       91.61      8.96 o
 -24   6   5        9.80       11.59      6.98 o
 -22   6   5       37.69       37.00     13.20 o
 -20   6   5       16.23       49.03     15.57 o
 -18   6   5      923.18      887.90     34.69 o
 -16   6   5        3.76       23.03     10.67 o
 -14   6   5     1476.27     1538.62     52.73 o
 -12   6   5      289.40      264.71     22.19 o
 -10   6   5      980.53     1019.86     42.37 o
  -8   6   5      889.24      859.23     38.07 o
  -6   6   5      886.22     1021.77     46.64 o
  -4   6   5      147.94      114.71     12.18 o
  -2   6   5       74.05       66.22      9.99 o
   0   6   5       68.31       87.27     12.39 o
   2   6   5        4.89       10.43      6.73 o
   4   6   5      392.11      373.03     24.89 o
   6   6   5       96.77      113.12     11.59 o
   8   6   5       93.76      114.09     13.36 o
  10   6   5       10.52       -3.77      6.01 o
  12   6   5     1231.58     1146.92     40.95 o
  14   6   5     3122.48     3048.01     71.31 o
  16   6   5     6844.09     6641.15    105.28 o
  18   6   5     1625.01     1743.89     58.57 o
  20   6   5      160.00      170.68     16.65 o
  22   6   5      574.41      571.70     27.16 o
  24   6   5     1582.47     1643.43     40.21 o
 -23   7   5      145.45      148.05     17.62 o
 -21   7   5      694.28      651.59     41.50 o
 -19   7   5      799.95      828.65     51.12 o
 -17   7   5     2352.93     2261.99     58.84 o
 -15   7   5     1353.20     1496.50     50.15 o
 -13   7   5       47.37       56.20     14.18 o
 -11   7   5       14.31       14.16      6.90 o
  -9   7   5     2746.65     2701.51     82.14 o
  -7   7   5      538.76      462.30     29.07 o
  -5   7   5      767.76      733.89     34.70 o
  -3   7   5     5633.38     5469.68    100.19 o
  -1   7   5     1017.18     1060.09     39.27 o
   1   7   5      238.93      191.81     17.15 o
   3   7   5      669.82      703.89     41.92 o
   5   7   5     1252.84     1048.01     67.38 o
   7   7   5     1578.67     1408.06     78.46 o
   9   7   5     2508.44     2034.52     93.94 o
  11   7   5      486.37      469.48     30.25 o
  13   7   5     1413.19     1283.47     48.78 o
  15   7   5     1483.31     1387.40     56.00 o
  17   7   5     1485.99     1493.85     54.27 o
  19   7   5      941.25      993.16     28.29 o
  21   7   5       61.46       72.17      9.59 o
 -22   8   5     1146.35     1322.04     43.45 o
 -20   8   5     1000.20     1053.58     47.18 o
 -18   8   5      198.16      213.27     24.89 o
 -16   8   5       77.23       70.02     18.02 o
 -14   8   5     1592.26     1657.85     47.69 o
 -12   8   5      621.28      617.15     25.74 o
 -10   8   5     3372.27     3314.80     73.64 o
  -8   8   5     1552.13     1552.32     41.56 o
  -6   8   5      469.73      485.55     23.43 o
  -4   8   5      389.18      358.98     25.84 o
  -2   8   5       11.30        7.19      9.26 o
   0   8   5      620.94      598.02     33.27 o
   2   8   5        0.60        2.77      9.27 o
   4   8   5      462.09      443.22     29.22 o
   6   8   5      363.18      304.61     24.66 o
   8   8   5       35.96       48.43     10.76 o
  10   8   5     1684.94     1648.57     83.72 o
  12   8   5      589.42      617.91     50.08 o
  14   8   5      580.17      592.30     46.49 o
  16   8   5      302.58      314.32     32.06 o
  18   8   5        4.04       14.34      8.32 o
  22   8   5      265.55      278.84     18.42 o
 -17   9   5        3.73        8.05      6.27 o
 -15   9   5      208.49      241.92     24.51 o
 -13   9   5      711.70      762.62     44.33 o
 -11   9   5      928.38      938.70     45.32 o
  -9   9   5      646.04      672.05     24.54 o
  -7   9   5      399.22      372.22     18.83 o
  -5   9   5      178.71      168.78     16.45 o
  -3   9   5      110.33       99.89     15.59 o
  -1   9   5        7.00       -1.28      5.27 o
   1   9   5       99.01       84.75     12.46 o
   3   9   5      676.27      683.83     33.80 o
   5   9   5       21.96       23.52      8.14 o
   7   9   5      484.13      415.94     26.25 o
   9   9   5       29.54       26.44      7.59 o
  11   9   5      928.01      883.87     35.96 o
  13   9   5     3582.38     3610.16    106.36 o
  15   9   5     1850.16     1870.82     50.80 o
  17   9   5     1392.44     1500.77     47.87 o
 -10  10   5      569.94      602.14     35.38 o
  -8  10   5     1054.73     1047.07     49.43 o
  -6  10   5      882.88      893.41     47.78 o
  -4  10   5     2322.63     2422.84     79.79 o
  -2  10   5      333.71      362.34     32.15 o
   0  10   5        0.80       10.99      4.48 o
   2  10   5      151.19      178.00     14.87 o
   4  10   5      758.23      874.93     40.83 o
   6  10   5     1763.78     1864.27     58.87 o
   8  10   5      860.69      918.35     39.78 o
  10  10   5       55.34       36.65      9.18 o
  12  10   5      275.24      231.29     17.39 o
  -5  11   5       21.76       28.90      8.30 o
  -3  11   5      162.55      202.19     18.31 o
  -1  11   5       24.13       58.33     11.02 o
   1  11   5        2.80        5.16      4.97 o
   3  11   5       36.75       34.26      8.69 o
   5  11   5        5.90        5.24      4.41 o
 -28   0   6       17.23       23.17      8.07 o
 -26   0   6      503.39      432.98     33.87 o
 -24   0   6       26.28       18.83      7.70 o
 -22   0   6      620.10      564.52     29.89 o
 -20   0   6       52.81       52.80     15.41 o
 -18   0   6     7574.27     7198.04    104.62 o
 -16   0   6     6713.63     6734.16    115.24 o
 -14   0   6       28.91       27.20      7.96 o
 -12   0   6       96.00      149.62     26.85 o
 -10   0   6     1237.51      942.13     65.56 o
  -8   0   6     1759.73     1644.99     82.19 o
  -6   0   6    12077.64    11984.12    214.01 o
  -4   0   6     1721.30     1921.83     83.27 o
  -2   0   6       66.06       53.35     12.59 o
   0   0   6      641.21      817.11     38.42 o
   2   0   6    49309.97    52148.63    433.03 o
   4   0   6    19079.54    20666.30    281.10 o
   6   0   6     3278.57     3244.34    115.11 o
   8   0   6     4421.79     4296.13    133.92 o
  10   0   6       32.77       54.88     12.24 o
  12   0   6     1022.26     1246.92     70.60 o
  14   0   6     1583.74     1783.12     91.46 o
  16   0   6      469.96      465.78     29.98 o
  18   0   6     2853.46     2623.96     91.06 o
  20   0   6      112.63       95.54     17.70 o
  22   0   6      460.05      371.64     35.25 o
  24   0   6     1721.66     1670.11     69.92 o
  26   0   6     4987.14     5144.94    109.78 o
  28   0   6      947.12     1002.27     39.52 o
 -29   1   6      286.75      367.53     26.10 o
 -27   1   6        6.41       13.87      6.39 o
 -25   1   6        1.96        3.68      4.43 o
 -23   1   6       67.00       52.27     10.26 o
 -21   1   6       40.16       49.92      8.40 o
 -19   1   6      664.75      615.56     21.92 o
 -17   1   6     6612.04     6017.52     66.80 o
 -15   1   6      481.82      393.77     14.72 o
 -13   1   6     3187.36     2936.54    102.55 o
 -11   1   6      190.25      159.47     19.14 o
  -9   1   6     2561.73     2745.94     76.60 o
  -7   1   6        0.93        3.54      8.09 o
  -5   1   6     7535.44     8354.33    123.92 o
  -3   1   6        0.76        0.81      4.71 o
  -1   1   6     6412.02     6991.00     91.94 o
   1   1   6      285.71      342.98     20.49 o
   3   1   6     5387.64     6025.29    104.28 o
   5   1   6     4024.02     4876.90    328.38 o
   7   1   6        8.37       13.27      4.04 o
   9   1   6      827.01      800.55     48.21 o
  11   1   6     2027.80     2274.50     66.27 o
  13   1   6     1032.49     1057.89     68.12 o
  15   1   6       11.11        0.80     15.60 o
  17   1   6     1610.91     1525.08     56.03 o
  19   1   6     1673.33     1525.57    139.20 o
  21   1   6      469.82      496.01     48.98 o
  23   1   6      950.54      937.31     56.21 o
  25   1   6      676.06      711.76     45.29 o
  27   1   6        2.82        5.34      7.44 o
  29   1   6       86.85       76.15     11.40 o
 -30   2   6       37.87       40.99      8.06 o
 -28   2   6        1.77        4.97      6.08 o
 -26   2   6      126.10      112.67     12.58 o
 -24   2   6      149.52      116.60     13.89 o
 -22   2   6       55.81       51.90      9.78 o
 -20   2   6      918.64      870.19     25.81 o
 -18   2   6     1387.95     1258.78     34.58 o
 -16   2   6       19.57       19.05      5.58 o
 -14   2   6       87.44       67.12      7.50 o
 -12   2   6      619.41      558.67     36.92 o
 -10   2   6       20.74       36.66      9.34 o
  -8   2   6      802.47      801.17     40.53 o
  -6   2   6     3798.62     4297.50    169.28 o
  -4   2   6     2995.60     3473.54     85.44 o
  -2   2   6      872.56      962.32     46.54 o
   0   2   6     4785.61     4985.62    105.06 o
   2   2   6       63.02       47.48     17.02 o
   4   2   6     6149.22     7063.43    148.71 o
   6   2   6     2894.33     2942.25    220.46 o
   8   2   6      882.46      757.81     53.28 o
  10   2   6     1995.37     2084.16     91.22 o
  12   2   6      711.40      676.44     55.95 o
  14   2   6      452.76      560.64     25.28 o
  16   2   6      132.22      137.95     13.78 o
  18   2   6       13.75       10.99      5.99 o
  20   2   6     1139.73     1165.40    124.63 o
  22   2   6      786.88      747.73     52.65 o
  24   2   6     3326.76     3207.62    101.99 o
  26   2   6      684.64      702.92     43.82 o
  28   2   6        2.10        3.20      5.21 o
 -29   3   6        0.90       -5.05      5.05 o
 -27   3   6        8.33        6.74      8.08 o
 -25   3   6       98.73      113.36     18.13 o
 -23   3   6       86.00       81.89     11.77 o
 -21   3   6      118.14       82.48     11.85 o
 -19   3   6     2249.54     2328.91     48.46 o
 -17   3   6     2594.90     2458.05     63.47 o
 -15   3   6     3455.39     3339.70     64.87 o
 -13   3   6     1821.36     1793.52     37.44 o
 -11   3   6     4730.80     4767.07    204.20 o
  -9   3   6       10.29       33.10     13.48 o
  -7   3   6      237.20      172.88     30.61 o
  -5   3   6      872.89      889.84     47.86 o
  -3   3   6     3266.00     3482.83     92.53 o
  -1   3   6     1007.94      922.98     34.50 o
   1   3   6      670.59      702.77     48.16 o
   3   3   6      687.74      635.90     51.07 o
   5   3   6     3797.57     3847.66    242.16 o
   7   3   6     1898.85     1661.94    134.99 o
   9   3   6     9794.07     9471.64    636.35 o
  11   3   6     2441.16     2376.04     65.87 o
  13   3   6     1094.00     1115.35     49.82 o
  15   3   6        8.07       15.61      7.50 o
  17   3   6      356.67      340.97     24.62 o
  19   3   6       85.98       82.20     13.32 o
  21   3   6     1984.24     1980.15    112.17 o
  23   3   6      357.51      387.05     24.97 o
  25   3   6     2036.71     2288.26    147.74 o
  27   3   6      251.16      266.42     25.22 o
  29   3   6      263.84      308.18     20.83 o
 -28   4   6        6.64        1.50      4.40 o
 -26   4   6      158.71      142.48      9.32 o
 -24   4   6      185.59      201.24     22.79 o
 -22   4   6      110.42       88.51     17.37 o
 -20   4   6      175.80      171.84     24.63 o
 -18   4   6     1074.03      995.69     39.72 o
 -16   4   6      558.88      516.62     29.08 o
 -14   4   6     1001.69     1085.14     36.84 o
 -12   4   6      475.18      590.97     26.89 o
 -10   4   6       96.93      122.80     12.40 o
  -8   4   6       45.70       92.02     14.11 o
  -6   4   6       33.76       70.54     21.42 o
  -4   4   6      270.93      312.91     22.93 o
  -2   4   6       76.47      102.92     13.10 o
   0   4   6      440.58      482.98     45.48 o
   2   4   6     1125.75     1142.53     51.76 o
   4   4   6     1344.71     1466.06     91.08 o
   6   4   6        1.34        0.72      5.20 o
   8   4   6      328.74      382.10     19.12 o
  10   4   6      805.70      744.05     26.24 o
  12   4   6      408.02      393.93     20.71 o
  14   4   6       74.72       64.04     10.06 o
  16   4   6       60.77      110.90     16.50 o
  18   4   6     2341.23     2281.53     64.00 o
  20   4   6       77.96       73.67     12.41 o
  22   4   6      478.14      481.13     27.96 o
  24   4   6        5.06        8.31      4.58 o
  26   4   6      144.44      144.14     12.64 o
  28   4   6      122.20      127.82     13.54 o
 -25   5   6      739.85      844.86     40.46 o
 -23   5   6      403.04      370.36     28.09 o
 -21   5   6       33.29       22.55      9.27 o
 -19   5   6      244.21      250.54     27.90 o
 -17   5   6        5.27       27.32     12.02 o
 -15   5   6       48.09       29.74     13.54 o
 -13   5   6     2001.95     1833.66     56.12 o
 -11   5   6      672.92      660.69     31.83 o
  -9   5   6     1539.57     1575.51     44.36 o
  -7   5   6     1169.59     1214.54     38.43 o
  -5   5   6      866.24      936.53     44.36 o
  -3   5   6       80.77       92.57     10.45 o
  -1   5   6     2292.93     2611.10     51.29 o
   1   5   6       10.40       29.62      8.32 o
   3   5   6       27.56       38.91      9.47 o
   5   5   6     1678.60     1503.69     42.24 o
   7   5   6     7483.60     7271.33    106.06 o
   9   5   6     7285.26     6935.30     85.24 o
  11   5   6     5763.41     5639.99     69.05 o
  13   5   6       14.57       22.07      8.35 o
  15   5   6        0.32       12.79      4.86 o
  17   5   6     1424.42     1388.64     49.73 o
  19   5   6     3291.62     3271.22     74.23 o
  21   5   6       16.62       37.20      8.57 o
  23   5   6      580.61      629.77     28.58 o
  25   5   6      135.80      150.59     12.42 o
 -24   6   6      118.39      114.49     15.97 o
 -22   6   6      173.04      212.83     14.45 o
 -20   6   6      864.23      884.81     42.08 o
 -18   6   6     2510.32     2386.89     56.91 o
 -16   6   6     1247.24     1222.55     64.61 o
 -14   6   6     1044.01     1034.52     61.35 o
 -12   6   6     1971.71     1971.92     62.87 o
 -10   6   6      507.96      515.95     30.09 o
  -8   6   6      104.52      112.98     15.31 o
  -6   6   6       15.35       24.40      7.76 o
  -4   6   6     2841.33     2918.06    194.16 o
  -2   6   6      557.58      565.51     29.68 o
   0   6   6      393.98      370.19     20.59 o
   2   6   6       48.24       39.21      7.37 o
   4   6   6     5955.51     6067.23     92.22 o
   6   6   6     4291.61     4366.38     79.94 o
   8   6   6     5511.14     5166.60    425.83 o
  10   6   6     1253.41     1195.00     44.18 o
  12   6   6      126.82       77.38     10.10 o
  14   6   6       84.84       89.39     13.40 o
  16   6   6       46.37       46.81      8.11 o
  18   6   6      823.65      728.58     33.92 o
  20   6   6       64.79       60.70     10.39 o
  22   6   6       42.73       48.19      7.87 o
  24   6   6      712.32      832.19     35.47 o
 -23   7   6        6.14        1.63      4.97 o
 -21   7   6        4.26       -7.30      7.30 o
 -19   7   6      229.44      205.73     24.98 o
 -17   7   6       19.21       21.64      7.14 o
 -15   7   6      252.32      197.88     18.94 o
 -13   7   6     1060.01     1131.87     43.46 o
 -11   7   6       37.59       35.34     10.61 o
  -9   7   6        0.00        5.46      5.76 o
  -7   7   6       26.44       53.57     10.64 o
  -5   7   6      224.24      203.68     19.72 o
  -3   7   6        0.44       -1.09      5.71 o
  -1   7   6     2024.24     1863.26     81.78 o
   1   7   6      163.96      120.48     15.97 o
   3   7   6      337.93      313.45     25.33 o
   5   7   6        5.47        6.60      7.23 o
   7   7   6      690.19      629.15     53.30 o
   9   7   6     3644.94     3070.42    115.74 o
  11   7   6     1478.01     1241.42     72.23 o
  13   7   6       91.66      102.72     13.64 o
  15   7   6     1205.16     1184.14     46.42 o
  17   7   6      881.41      899.87     33.13 o
  19   7   6      237.90      239.10     22.03 o
  21   7   6        0.18       -5.63      5.63 o
 -20   8   6      231.69      250.26     20.75 o
 -18   8   6      236.85      256.37     24.45 o
 -16   8   6      335.03      357.11     31.27 o
 -14   8   6       64.38       79.89     21.79 o
 -12   8   6       20.74       27.60      6.34 o
 -10   8   6     2995.78     3065.92     56.12 o
  -8   8   6      384.80      441.13     21.95 o
  -6   8   6     3587.94     3372.28    103.38 o
  -4   8   6      153.76      157.85     17.66 o
  -2   8   6        2.16       18.49      9.49 o
   0   8   6      668.80      606.93     45.63 o
   2   8   6     3313.45     3065.33     76.04 o
   4   8   6     1186.29     1127.33     46.25 o
   6   8   6     2380.47     2121.68     63.02 o
   8   8   6     1105.71     1073.97     44.55 o
  10   8   6     4103.07     3680.87     79.57 o
  12   8   6       12.13       17.14      8.51 o
  14   8   6       14.17        4.44      7.99 o
  16   8   6       23.60       32.66      7.11 o
  18   8   6       18.98       17.45      7.77 o
  20   8   6      210.18      243.08     19.04 o
 -15   9   6      646.91      711.71     36.00 o
 -13   9   6      570.51      588.60     34.98 o
 -11   9   6      552.32      585.45     20.35 o
  -9   9   6      555.87      631.48     34.83 o
  -7   9   6        8.01       18.54     10.07 o
  -5   9   6      273.44      282.43     20.50 o
  -3   9   6       74.34       82.14     12.38 o
  -1   9   6      416.26      429.11     25.62 o
   1   9   6      119.51      124.77     19.42 o
   3   9   6      155.49      152.29     21.91 o
   5   9   6      387.12      365.18     31.78 o
   7   9   6      143.64      132.62     14.82 o
   9   9   6     2453.40     2423.76     58.92 o
  11   9   6     1620.77     1515.55     93.31 o
  13   9   6      303.54      277.82     24.44 o
  15   9   6      240.32      233.84     20.50 o
  17   9   6       29.81       52.20      8.23 o
  -8  10   6      130.78      112.87     15.80 o
  -6  10   6       29.62       32.70      9.71 o
  -4  10   6        1.98       -0.49      5.26 o
  -2  10   6      556.56      576.43     23.65 o
   0  10   6        0.51       -0.18      3.79 o
   2  10   6       46.47       46.39      7.86 o
   4  10   6       32.23       30.60      7.04 o
   6  10   6        2.41       -1.23      3.56 o
   8  10   6      166.51      148.62     15.07 o
  10  10   6       13.11       34.63      7.99 o
 -29   1   7       15.38        5.09      4.87 o
 -27   1   7     1067.37     1080.63     31.86 o
 -25   1   7     1292.32     1243.35     32.00 o
 -23   1   7      907.69      821.42     34.19 o
 -21   1   7      871.16      790.04     27.96 o
 -19   1   7       83.70       73.96      8.25 o
 -17   1   7        7.91       14.14      6.29 o
 -15   1   7     1262.14     1197.29     26.57 o
 -13   1   7     2395.91     2401.57     41.02 o
 -11   1   7      337.15      400.20     23.43 o
  -9   1   7        2.13       20.86     12.21 o
  -7   1   7     2431.20     2452.13     90.34 o
  -5   1   7     2774.30     2774.52     77.42 o
  -3   1   7     5850.86     6272.55    119.61 o
  -1   1   7     1134.02     1256.31     54.54 o
   1   1   7     5014.64     5333.12    277.43 o
   3   1   7     2670.46     2584.88    159.54 o
   5   1   7      509.69      597.51     79.44 o
   7   1   7     4858.49     5142.31    505.07 o
   9   1   7      606.55      649.81     61.08 o
  11   1   7      162.81      169.49     25.32 o
  13   1   7       46.76       44.68     17.31 o
  15   1   7     2122.65     1971.08    100.49 o
  17   1   7     4383.84     3885.14    116.14 o
  19   1   7     3723.88     3274.50    107.38 o
  21   1   7      534.60      523.15     42.56 o
  23   1   7       82.86       79.99     18.56 o
  25   1   7        6.49       -6.37      6.37 o
  27   1   7      702.31      772.46     26.03 o
  29   1   7      444.03      459.56     24.25 o
 -28   2   7       30.47       50.74     10.26 o
 -26   2   7      246.57      280.13     25.51 o
 -24   2   7      596.42      597.94     27.58 o
 -22   2   7      615.25      519.91     27.41 o
 -20   2   7     4342.04     3975.53     53.96 o
 -18   2   7       49.24       55.15      7.50 o
 -16   2   7      938.79      831.69     30.14 o
 -14   2   7      437.64      415.55     19.29 o
 -12   2   7       64.04       79.21      8.31 o
 -10   2   7      140.65      119.44     11.75 o
  -8   2   7     2826.90     2839.55    126.88 o
  -6   2   7       25.68       12.15      8.86 o
  -4   2   7     2243.41     2495.98     98.59 o
  -2   2   7      620.02      577.94     39.13 o
   0   2   7     3308.10     3005.75     87.92 o
   2   2   7     5312.03     4860.63    165.90 o
   4   2   7       11.61       24.07     14.50 o
   6   2   7      121.12      111.10     25.73 o
   8   2   7     1028.64     1168.55     85.27 o
  10   2   7      130.20      214.67     23.49 o
  12   2   7        0.62      -10.06     10.06 o
  14   2   7       53.60       47.26     11.90 o
  16   2   7      587.06      571.62     45.85 o
  18   2   7     2876.37     2578.91     97.14 o
  20   2   7     3192.73     2776.97    100.03 o
  22   2   7      638.46      583.16     44.60 o
  24   2   7      197.76      200.18     16.90 o
  26   2   7      181.14      193.31     21.39 o
  28   2   7      156.49      192.48     16.93 o
 -27   3   7       94.23       94.76     13.83 o
 -25   3   7      516.43      503.52     24.72 o
 -23   3   7      633.18      672.63     44.31 o
 -21   3   7     1582.00     1538.09     59.85 o
 -19   3   7      589.99      584.61     43.35 o
 -17   3   7       50.22       75.95     22.18 o
 -15   3   7     1944.43     1862.46     55.74 o
 -13   3   7     2140.13     2229.47     43.38 o
 -11   3   7     2718.03     2774.26     58.76 o
  -9   3   7      280.81      283.50     24.53 o
  -7   3   7      219.21      266.68     22.50 o
  -5   3   7     3959.50     4094.89    152.56 o
  -3   3   7      587.47      544.53     39.82 o
  -1   3   7     2538.05     2481.21     83.40 o
   1   3   7     1639.03     1347.69     90.86 o
   3   3   7       82.13       41.94     15.84 o
   5   3   7     4342.10     4137.76    163.42 o
   7   3   7     2370.75     2224.67     67.65 o
   9   3   7       62.44       63.80      7.87 o
  11   3   7       30.45       23.15      5.66 o
  13   3   7      277.51      300.91     16.80 o
  15   3   7      463.93      509.86     23.74 o
  17   3   7     1200.78     1174.17     58.07 o
  19   3   7      146.83      171.08     13.91 o
  21   3   7       72.43       86.13      9.53 o
  23   3   7       12.31        5.39      8.58 o
  25   3   7        0.60       -8.16      8.16 o
  27   3   7      265.47      303.57     23.45 o
 -26   4   7        5.00       14.73      4.33 o
 -24   4   7      231.46      245.36     23.98 o
 -22   4   7     1042.76     1025.84     52.78 o
 -20   4   7     1281.87     1214.46     61.51 o
 -18   4   7     5613.82     5412.15    183.36 o
 -16   4   7      472.40      445.68     27.42 o
 -14   4   7     1186.52     1046.80     42.23 o
 -12   4   7      262.85      229.92     17.82 o
 -10   4   7     2414.08     2418.10     66.79 o
  -8   4   7       57.41       41.49     10.60 o
  -6   4   7      504.94      474.75     24.11 o
  -4   4   7       47.09       61.62      7.98 o
  -2   4   7      671.22      585.54     29.47 o
   0   4   7     1466.24     1559.49     67.35 o
   2   4   7    13250.47    13621.68    151.09 o
   4   4   7     6862.61     7328.75    170.38 o
   6   4   7     5160.78     5034.17     82.85 o
   8   4   7      155.22      136.22      9.69 o
  10   4   7      806.68      811.11     23.98 o
  12   4   7       15.95       24.35      5.60 o
  14   4   7     3071.18     2807.10    101.12 o
  16   4   7     4217.99     4033.13    130.10 o
  18   4   7     3191.55     3051.38    122.60 o
  20   4   7       21.16       13.03      6.59 o
  22   4   7     1112.25     1199.71     40.45 o
  24   4   7      242.14      229.67     25.27 o
  26   4   7       66.70       66.61     12.47 o
 -25   5   7     3364.31     3731.26    117.99 o
 -23   5   7      483.31      465.89     29.43 o
 -21   5   7      756.38      798.40     43.86 o
 -19   5   7      289.91      314.15     30.63 o
 -17   5   7     1104.93     1093.94     39.95 o
 -15   5   7       44.47       46.90      9.98 o
 -13   5   7       54.72       82.35     13.38 o
 -11   5   7     1847.55     1851.56     68.62 o
  -9   5   7      367.53      379.27     22.24 o
  -7   5   7      299.27      298.95     26.23 o
  -5   5   7      969.63      993.45     47.05 o
  -3   5   7     4907.24     4949.29     70.88 o
  -1   5   7     5464.05     5423.56     80.94 o
   1   5   7     4483.64     4311.00     60.47 o
   3   5   7       12.95       20.42      5.76 o
   5   5   7       18.47       13.23      5.31 o
   7   5   7     2243.45     2174.84     55.52 o
   9   5   7      507.14      464.69     28.99 o
  11   5   7      203.59      253.72     17.50 o
  13   5   7      970.23      959.40     53.81 o
  15   5   7      529.82      450.03     28.91 o
  17   5   7      209.77      213.21     19.56 o
  19   5   7      204.89      205.41     18.49 o
  21   5   7     1214.94     1165.55     39.23 o
  23   5   7     3299.03     3364.60     86.43 o
  25   5   7     1081.24     1140.54     42.08 o
 -24   6   7       58.91       56.65      6.37 o
 -22   6   7       92.16       97.80     10.38 o
 -20   6   7      130.57      128.68     16.39 o
 -18   6   7      186.66      198.86     22.43 o
 -16   6   7      332.88      304.10     32.72 o
 -14   6   7       27.92       23.25     12.49 o
 -12   6   7       24.56       30.72     10.46 o
 -10   6   7       25.89       28.26      8.75 o
  -8   6   7     2130.64     1994.90    119.08 o
  -6   6   7      232.31      210.19     18.97 o
  -4   6   7       41.89       67.89     11.18 o
  -2   6   7       49.35       30.97     11.64 o
   0   6   7    11400.18    10217.61    394.28 o
   2   6   7     7138.69     6032.00    109.43 o
   4   6   7     5403.45     4726.48    116.08 o
   6   6   7      153.36      142.06     13.84 o
   8   6   7     2581.48     2211.04     62.76 o
  10   6   7     1352.53     1251.87     47.18 o
  12   6   7     2536.42     2390.16     64.47 o
  14   6   7       80.51       77.64     12.00 o
  16   6   7       89.98       66.07     16.08 o
  18   6   7      141.30      134.57     19.07 o
  20   6   7      249.28      251.32     24.77 o
  22   6   7      263.95      247.39     21.32 o
 -21   7   7       60.82       66.52     11.63 o
 -19   7   7       10.57       20.19      9.22 o
 -17   7   7      814.86      865.12     49.52 o
 -15   7   7     2179.44     2115.70     56.00 o
 -13   7   7     3591.93     3556.45    105.56 o
 -11   7   7        0.51       -6.73      9.28 o
  -9   7   7      213.63      206.63     19.49 o
  -7   7   7      734.67      747.39     44.51 o
  -5   7   7     5557.34     5557.95    228.78 o
  -3   7   7     2477.75     2417.19    123.88 o
  -1   7   7     1522.56     1413.41     72.31 o
   1   7   7     3547.40     3140.07    106.98 o
   3   7   7     2999.95     2627.18     98.04 o
   5   7   7      190.18      136.13     17.60 o
   7   7   7      292.59      257.69     22.63 o
   9   7   7       33.42       21.22      6.01 o
  11   7   7        1.66       -5.82     10.41 o
  13   7   7      432.54      403.83     24.64 o
  15   7   7     1105.68     1209.63     52.26 o
  17   7   7     1992.27     2148.75     64.02 o
  19   7   7     1297.87     1334.98     33.94 o
  21   7   7      298.77      308.81     21.58 o
 -18   8   7      202.54      226.57     20.07 o
 -16   8   7      196.81      218.37     22.08 o
 -14   8   7       16.62       23.88      7.22 o
 -12   8   7      542.60      579.70     27.32 o
 -10   8   7      324.26      290.69     16.47 o
  -8   8   7      100.50       93.38     10.71 o
  -6   8   7      592.40      565.43     29.69 o
  -4   8   7      583.46      582.69     30.76 o
  -2   8   7      239.15      213.50     19.10 o
   0   8   7        5.34        3.36      9.33 o
   2   8   7       14.14        8.37     10.20 o
   4   8   7      610.30      605.43     45.09 o
   6   8   7      461.99      398.89     36.13 o
   8   8   7      118.04       76.44     18.10 o
  10   8   7      517.38      386.50     33.94 o
  12   8   7      340.00      278.96     27.77 o
  14   8   7      702.16      757.66     42.61 o
  16   8   7      339.53      300.77     25.16 o
  18   8   7      323.79      335.98     23.09 o
 -13   9   7      660.26      737.38     31.85 o
 -11   9   7       24.07       28.89      4.88 o
  -9   9   7      575.73      584.78     24.09 o
  -7   9   7      314.00      324.38     19.39 o
  -5   9   7      125.73      139.23     12.88 o
  -3   9   7        2.59        9.52     10.07 o
  -1   9   7      643.53      679.29     29.67 o
   1   9   7     1022.56      996.04     37.89 o
   3   9   7      792.71      668.64     42.11 o
   5   9   7      664.87      580.48     38.68 o
   7   9   7      921.93      815.59     44.15 o
   9   9   7      166.89      183.53     20.83 o
  11   9   7      259.26      228.69     21.39 o
  13   9   7       54.21       48.20     10.04 o
  15   9   7      719.64      700.09     29.54 o
  -6  10   7      214.02      262.51     19.25 o
  -4  10   7      421.40      415.47     16.84 o
  -2  10   7      136.56      116.21     12.14 o
   0  10   7     1427.69     1432.07     33.35 o
   2  10   7     2089.95     2205.19     41.38 o
   4  10   7     1237.09     1321.58     31.55 o
   6  10   7      922.47      981.51     26.19 o
   8  10   7      345.29      304.70     20.25 o
 -26   0   8        4.95        2.57      4.37 o
 -24   0   8      250.10      206.32     21.77 o
 -22   0   8      388.59      373.45     22.60 o
 -20   0   8       14.15       13.15      9.88 o
 -18   0   8       74.15       73.07     11.76 o
 -16   0   8     7234.93     6778.92    149.08 o
 -14   0   8      701.46      647.84     37.06 o
 -12   0   8      160.15      141.15     12.97 o
 -10   0   8     3393.29     3488.52     85.72 o
  -8   0   8     1829.56     1687.59     78.27 o
  -6   0   8    11370.78    10571.20    232.30 o
  -4   0   8    14366.38    14159.63    263.51 o
  -2   0   8     1040.40      898.82     65.45 o
   0   0   8      827.24      857.15     66.69 o
   2   0   8     1016.32     1004.86     72.34 o
   4   0   8     1776.48     2337.34    109.49 o
   6   0   8     3705.11     3782.27    140.27 o
   8   0   8      389.71      401.72     47.20 o
  10   0   8     2834.80     2879.36    235.68 o
  12   0   8      322.54      271.10     28.60 o
  14   0   8      996.57      834.10     52.21 o
  16   0   8     3682.08     3199.27    102.64 o
  18   0   8      130.55      144.18     22.03 o
  20   0   8     6451.15     6718.86    141.71 o
  22   0   8     1035.86     1168.57     55.20 o
  24   0   8       11.07       15.95      8.00 o
  26   0   8      544.30      499.67     31.82 o
 -27   1   8       61.99       59.75      9.91 o
 -25   1   8      436.76      450.15     20.88 o
 -23   1   8      953.58      900.40     27.13 o
 -21   1   8      664.37      640.25     23.92 o
 -19   1   8      287.62      266.80     14.58 o
 -17   1   8      450.74      430.33     21.17 o
 -15   1   8       33.03       26.94      6.37 o
 -13   1   8     3850.16     3841.58     57.64 o
 -11   1   8      359.78      362.48     15.86 o
  -9   1   8      197.75      190.65     10.21 o
  -7   1   8      114.83      156.14     15.29 o
  -5   1   8      390.23      383.75     31.27 o
  -3   1   8      217.10      158.15     29.17 o
  -1   1   8       50.64       74.33     22.20 o
   1   1   8     1444.11     1373.73     89.03 o
   3   1   8     7924.95     9115.85    642.25 o
   5   1   8     3139.90     3450.92    209.28 o
   7   1   8      310.83      309.47     19.04 o
   9   1   8     1490.43     1394.12     71.43 o
  11   1   8     3395.50     3391.55     86.20 o
  13   1   8     4459.30     4086.61    241.79 o
  15   1   8      806.73      725.69     50.71 o
  17   1   8        1.61      -10.40     10.40 o
  19   1   8      382.86      374.69     36.42 o
  21   1   8       49.95       35.09     11.61 o
  23   1   8       54.25       52.64     13.82 o
  25   1   8       36.14       31.76      6.92 o
  27   1   8      241.88      241.59     13.38 o
 -26   2   8       60.84       55.82     10.79 o
 -24   2   8      316.54      321.82     15.31 o
 -22   2   8     1493.61     1485.62     42.28 o
 -20   2   8     1789.33     1686.47     52.39 o
 -18   2   8     1678.63     1462.14     70.96 o
 -16   2   8     1148.34     1074.01     34.30 o
 -14   2   8      403.58      391.54     20.26 o
 -12   2   8     2641.32     2570.03     50.51 o
 -10   2   8       18.07       45.82      7.76 o
  -8   2   8     3274.77     3432.00     51.43 o
  -6   2   8      274.71      320.05     25.02 o
  -4   2   8       10.31       56.25     31.94 o
  -2   2   8     3802.48     3928.21    110.83 o
   0   2   8     1804.21     1717.77    104.00 o
   2   2   8     1243.19     1197.06     87.40 o
   4   2   8      132.77      157.72     13.88 o
   6   2   8      496.61      439.79     23.28 o
   8   2   8     7964.35     7449.92     96.79 o
  10   2   8     2011.20     1803.77     48.92 o
  12   2   8     2488.36     2311.46     56.47 o
  14   2   8       61.07       60.34     14.79 o
  16   2   8      290.74      280.05     32.50 o
  18   2   8      362.97      321.18     24.22 o
  20   2   8       26.04       38.32      9.12 o
  22   2   8     1448.15     1485.25     48.09 o
  24   2   8       29.24       41.62      7.72 o
  26   2   8       10.58       15.48      6.77 o
 -27   3   8     1423.24     1534.25     42.67 o
 -25   3   8      341.21      341.90     18.59 o
 -23   3   8      491.82      420.41     33.20 o
 -21   3   8      211.84      212.97     26.66 o
 -19   3   8      117.82      124.04     15.29 o
 -17   3   8      325.61      341.07     24.54 o
 -15   3   8      378.77      354.02     25.12 o
 -13   3   8       21.79       35.41      9.51 o
 -11   3   8       36.88        5.25      6.24 o
  -9   3   8     2429.21     2486.18     57.15 o
  -7   3   8     5165.40     5158.12     80.44 o
  -5   3   8     3425.25     3386.62     64.07 o
  -3   3   8     2121.62     1996.51     44.71 o
  -1   3   8     1269.46     1205.90     31.83 o
   1   3   8      245.62      254.19     14.78 o
   3   3   8      137.68      153.94     11.57 o
   5   3   8     1706.77     1848.02     39.89 o
   7   3   8       19.80       22.38      6.88 o
   9   3   8     3094.28     2867.56     61.60 o
  11   3   8     5579.21     5131.17     83.80 o
  13   3   8     4721.67     4356.52     86.40 o
  15   3   8     3594.14     3301.26     87.62 o
  17   3   8      931.74      954.28     59.00 o
  19   3   8       46.62       54.23     22.95 o
  21   3   8      237.08      281.27     23.78 o
  23   3   8      122.29      145.27     20.13 o
  25   3   8       20.92       24.94      8.58 o
 -26   4   8      456.19      533.06     25.33 o
 -24   4   8      180.81      211.18     20.02 o
 -22   4   8      521.67      540.13     36.15 o
 -20   4   8      938.77      894.24     50.88 o
 -18   4   8      188.68      215.09     24.66 o
 -16   4   8      387.61      356.46     25.21 o
 -14   4   8      622.42      604.00     32.53 o
 -12   4   8        5.38       11.25      5.82 o
 -10   4   8       11.97       32.12      7.98 o
  -8   4   8     1153.89     1145.58     51.69 o
  -6   4   8      293.31      301.62     20.20 o
  -4   4   8      151.85      155.35     18.71 o
  -2   4   8        0.52        1.72      3.31 o
   0   4   8      653.72      711.06     25.30 o
   2   4   8       52.43       38.73      6.66 o
   4   4   8       50.34       69.00      8.47 o
   6   4   8     1031.22     1026.73     30.91 o
   8   4   8        6.66        7.00      5.67 o
  10   4   8      630.83      527.19     29.54 o
  12   4   8      204.50      218.01     35.90 o
  14   4   8      320.57      262.59     44.83 o
  16   4   8     1779.29     1773.06    166.75 o
  18   4   8      597.53      580.52     45.53 o
  20   4   8        1.26       -7.05      8.96 o
  22   4   8      361.29      388.68     32.46 o
  24   4   8      209.21      198.60     20.58 o
 -23   5   8       45.27       71.63      8.51 o
 -21   5   8       72.82       69.58     13.33 o
 -19   5   8      113.26      111.98     18.12 o
 -17   5   8       22.48       29.18      9.55 o
 -15   5   8       41.93       48.05     10.08 o
 -13   5   8      536.38      522.90     29.50 o
 -11   5   8      297.79      322.95     23.78 o
  -9   5   8     1807.94     1705.11     68.04 o
  -7   5   8     6711.50     6426.36    156.71 o
  -5   5   8    12924.83    11795.38    209.80 o
  -3   5   8     2931.73     2681.57     67.05 o
  -1   5   8     3417.02     3479.57     67.73 o
   1   5   8      459.19      373.51     18.95 o
   3   5   8     3195.20     3030.01     90.43 o
   5   5   8      839.30      854.90     30.21 o
   7   5   8      898.83      916.37     31.35 o
   9   5   8      344.67      325.17     34.36 o
  11   5   8      420.98      349.84     35.99 o
  13   5   8      331.36      289.30     32.51 o
  15   5   8      351.93      312.21     33.72 o
  17   5   8        5.23        5.34      8.54 o
  19   5   8     2045.09     1989.67     74.82 o
  21   5   8       88.65      110.47     17.39 o
  23   5   8        1.92       -0.58      5.37 o
 -22   6   8      594.11      614.78     31.16 o
 -20   6   8      899.46      912.48     28.87 o
 -18   6   8      993.29      945.14     43.55 o
 -16   6   8        7.12        9.68      9.19 o
 -14   6   8      761.62      725.59     49.70 o
 -12   6   8      383.98      410.75     39.92 o
 -10   6   8     2548.66     2604.68     99.36 o
  -8   6   8     4512.10     4784.87    343.80 o
  -6   6   8     2503.22     2572.21    159.17 o
  -4   6   8      111.14       76.68     19.64 o
  -2   6   8       25.65       33.19     14.36 o
   0   6   8      738.86      701.91     33.63 o
   2   6   8      168.70      190.84     27.10 o
   4   6   8       88.88       85.02     13.18 o
   6   6   8      452.49      456.57     28.63 o
   8   6   8       62.37       51.70     10.99 o
  10   6   8      707.29      701.75     34.59 o
  12   6   8     1980.85     1963.68     77.80 o
  14   6   8     2047.66     1992.51     76.17 o
  16   6   8      765.49      781.87     45.66 o
  18   6   8     1114.14     1094.82     35.71 o
  20   6   8      840.98      835.09     28.10 o
  22   6   8       17.72       26.35      6.65 o
 -19   7   8       99.60       99.76     14.01 o
 -17   7   8        6.48       15.64      4.81 o
 -15   7   8     1081.69     1025.99     27.34 o
 -13   7   8       38.73       37.53     11.77 o
 -11   7   8      115.18      101.72     19.40 o
  -9   7   8      168.72      197.06     27.13 o
  -7   7   8     2433.22     2252.03     89.95 o
  -5   7   8      148.51      129.06     14.92 o
  -3   7   8     2251.85     2140.60    109.95 o
  -1   7   8     1998.26     1910.55    117.01 o
   1   7   8      889.94      736.30     52.28 o
   3   7   8        5.08        8.60      9.11 o
   5   7   8       75.48       80.54     17.08 o
   7   7   8      326.97      295.67     21.31 o
   9   7   8       12.58        4.75      6.17 o
  11   7   8      553.34      552.57     27.50 o
  13   7   8      318.06      314.38     19.91 o
  15   7   8       98.52      104.51     11.10 o
  17   7   8      434.86      460.08     20.22 o
  19   7   8        1.05       -3.19      5.52 o
 -16   8   8        0.13       -3.51      6.89 o
 -14   8   8      314.42      357.04     17.98 o
 -12   8   8     1160.00     1267.64     38.51 o
 -10   8   8      412.49      466.57     34.78 o
  -8   8   8      323.36      336.42     20.18 o
  -6   8   8     2532.15     2533.63     92.85 o
  -4   8   8     2591.50     2381.68    110.72 o
  -2   8   8     2107.46     1943.51     56.62 o
   0   8   8      398.01      407.21     24.52 o
   2   8   8      102.53      105.53     19.45 o
   4   8   8       23.87        3.86      8.87 o
   6   8   8     1050.53      965.78     53.16 o
   8   8   8     1889.58     1782.72     69.95 o
  10   8   8     1182.86     1118.57     53.38 o
  12   8   8      154.72      202.56     22.40 o
  14   8   8      398.62      438.99     29.62 o
  16   8   8       30.25       31.64      8.48 o
 -11   9   8      737.25      768.26     29.83 o
  -9   9   8       72.51       77.17     11.01 o
  -7   9   8      868.27      822.35     25.29 o
  -5   9   8      130.50      144.21     11.65 o
  -3   9   8     1642.74     1761.15     41.31 o
  -1   9   8      427.36      448.70     21.60 o
   1   9   8      793.62      825.91     28.98 o
   3   9   8       13.82       26.47      7.96 o
   5   9   8      330.44      360.11     21.08 o
   7   9   8      698.28      736.93     38.24 o
   9   9   8      897.35      797.33     37.60 o
  11   9   8       24.71       27.88      7.89 o
 -25   1   9      260.25      242.57     19.66 o
 -23   1   9        1.46       -3.19      4.74 o
 -21   1   9       10.55        7.12      4.78 o
 -19   1   9      269.13      248.01     15.54 o
 -17   1   9      516.24      483.46     21.86 o
 -15   1   9     1242.72     1185.93     37.90 o
 -13   1   9     2818.51     2650.58     73.56 o
 -11   1   9     4213.87     4015.00     79.01 o
  -9   1   9     3117.72     3061.09     58.71 o
  -7   1   9     1362.41     1418.52     38.16 o
  -5   1   9      105.61       75.28     10.19 o
  -3   1   9       96.08       84.47     11.72 o
  -1   1   9      395.88      337.32     22.41 o
   1   1   9     1020.28      829.50     26.79 o
   3   1   9      797.65      714.28     25.07 o
   5   1   9     3059.06     2841.42     50.91 o
   7   1   9      775.81      728.09     26.36 o
   9   1   9      161.80      139.25     14.60 o
  11   1   9     3874.36     3515.43     78.32 o
  13   1   9     4381.43     3958.27     83.81 o
  15   1   9     1512.82     1369.10     49.50 o
  17   1   9        5.85       30.15      8.57 o
  19   1   9      506.85      527.10     29.11 o
  21   1   9     1019.84     1045.04     37.68 o
  23   1   9     1292.25     1318.22     37.08 o
  25   1   9       94.50      106.79      7.66 o
 -24   2   9      173.69      169.11     12.75 o
 -22   2   9        3.71        4.03      7.16 o
 -20   2   9        1.84       12.94      6.18 o
 -18   2   9        1.54       -8.72      9.60 o
 -16   2   9      789.73      716.68     33.44 o
 -14   2   9      388.78      368.56     19.88 o
 -12   2   9      390.82      358.19     19.62 o
 -10   2   9      348.27      346.22     19.07 o
  -8   2   9      687.94      741.12     25.12 o
  -6   2   9     3718.74     3816.06     68.96 o
  -4   2   9     1455.48     1603.31     52.28 o
  -2   2   9     5532.13     5553.45    131.98 o
   0   2   9      360.87      360.87     21.79 o
   2   2   9     1405.22     1401.52     35.52 o
   4   2   9     8720.25     8443.45     94.37 o
   6   2   9    18116.98    16470.91    209.93 o
   8   2   9      112.22       80.66     10.54 o
  10   2   9      338.66      274.64     22.17 o
  12   2   9       17.46       10.65     18.90 o
  14   2   9      116.10       91.26     16.06 o
  16   2   9      110.61       72.59     12.59 o
  18   2   9      183.74      194.19     18.43 o
  20   2   9     1154.64     1108.81     53.01 o
  22   2   9       88.79       90.78     11.00 o
  24   2   9      126.20      128.29      8.87 o
  26   2   9     1107.32     1195.82     37.74 o
 -25   3   9       48.05       58.43      9.55 o
 -23   3   9       50.32       38.55      6.91 o
 -21   3   9      520.86      512.03     36.57 o
 -19   3   9      443.56      440.99     25.96 o
 -17   3   9      377.90      352.92     34.51 o
 -15   3   9        3.89        6.53      5.82 o
 -13   3   9      144.20      145.70     16.55 o
 -11   3   9      823.96      763.27     36.87 o
  -9   3   9     1603.71     1457.78     50.66 o
  -7   3   9      608.45      586.11     31.95 o
  -5   3   9      536.08      596.36     28.29 o
  -3   3   9       30.76       20.66      9.08 o
  -1   3   9      963.70      914.88     34.53 o
   1   3   9     4903.47     4573.79    110.49 o
   3   3   9     1099.30     1045.59     31.28 o
   5   3   9       29.53       31.77      6.09 o
   7   3   9      994.01      963.70     36.28 o
   9   3   9       75.13       85.80     10.50 o
  11   3   9      463.51      433.35     27.79 o
  13   3   9        2.99        1.79      5.45 o
  15   3   9      454.67      430.84     49.64 o
  17   3   9      531.29      561.97     29.71 o
  19   3   9      189.63      210.81     17.39 o
  21   3   9      310.70      299.49     18.26 o
  23   3   9      724.20      746.51     26.88 o
  25   3   9        8.26        6.56      4.48 o
 -24   4   9     1194.54     1292.10     23.52 o
 -22   4   9       51.93       69.98     12.60 o
 -20   4   9        0.71        3.01      7.41 o
 -18   4   9      115.50      157.21     20.41 o
 -16   4   9     2802.69     2775.90     85.59 o
 -14   4   9     3319.81     3289.83     73.77 o
 -12   4   9     2930.51     2828.52     70.25 o
 -10   4   9     1961.43     1824.38     56.96 o
  -8   4   9      299.64      266.06     22.58 o
  -6   4   9      319.63      326.23     30.11 o
  -4   4   9     1915.12     1740.94     54.80 o
  -2   4   9      177.77      188.31     18.19 o
   0   4   9      134.37      128.39     15.13 o
   2   4   9     1610.50     1440.09     40.16 o
   4   4   9     4450.24     4025.84     67.19 o
   6   4   9     1797.39     1580.06     42.04 o
   8   4   9     4855.06     4629.64     92.04 o
  10   4   9      838.03      811.34     34.65 o
  12   4   9      351.09      318.11     19.01 o
  14   4   9        9.50        5.94      3.55 o
  16   4   9      305.91      305.03     16.78 o
  18   4   9      173.16      141.14     22.15 o
  20   4   9       15.68       24.52     11.18 o
  22   4   9        5.22        9.52      3.98 o
  24   4   9       83.33       90.02     11.47 o
 -21   5   9       79.24       89.69     12.63 o
 -19   5   9       97.07       92.81     15.90 o
 -17   5   9       35.23       44.55     11.48 o
 -15   5   9     2821.67     2937.53     63.80 o
 -13   5   9      789.59      849.32     36.16 o
 -11   5   9     1925.10     1937.16     56.59 o
  -9   5   9       37.66       35.39      9.99 o
  -7   5   9       52.75       55.00     13.11 o
  -5   5   9      383.97      394.59     39.59 o
  -3   5   9        0.69        5.80      4.47 o
  -1   5   9      915.01      874.50     38.91 o
   1   5   9      341.94      308.88     23.50 o
   3   5   9      325.00      308.75     18.68 o
   5   5   9     1002.63      947.64     32.72 o
   7   5   9      587.74      536.95     24.34 o
   9   5   9     2654.92     2463.19     84.67 o
  11   5   9     1994.07     1905.30     56.58 o
  13   5   9      192.05      201.28     18.39 o
  15   5   9      249.47      304.46     21.17 o
  17   5   9        4.78        4.63      4.48 o
  19   5   9       11.20        8.20      4.06 o
  21   5   9     1299.10     1464.94     50.51 o
 -20   6   9      330.38      312.57     22.71 o
 -18   6   9       12.25        6.73      5.32 o
 -16   6   9      476.88      553.45     37.87 o
 -14   6   9     2873.84     2853.80     91.54 o
 -12   6   9     3538.81     3311.86    104.00 o
 -10   6   9     2213.00     2322.53    136.10 o
  -8   6   9      234.62      230.20     18.93 o
  -6   6   9      538.57      480.52     27.79 o
  -4   6   9      420.72      351.61     37.59 o
  -2   6   9      205.90      167.40     26.59 o
   0   6   9       62.73       91.94     19.98 o
   2   6   9      154.94      165.33     16.15 o
   4   6   9       50.43       45.43     15.97 o
   6   6   9      360.74      344.54     24.19 o
   8   6   9      156.76      152.02     16.45 o
  10   6   9      500.76      465.18     26.97 o
  12   6   9      827.86      872.84     35.59 o
  14   6   9      407.46      391.85     22.79 o
  16   6   9      292.87      310.38     18.84 o
  18   6   9       82.97       87.75      9.04 o
  20   6   9       35.99       41.65      7.81 o
 -17   7   9      355.10      442.14     25.85 o
 -15   7   9      275.24      335.97     13.92 o
 -13   7   9      719.50      712.61     28.42 o
 -11   7   9     2389.08     2451.06     55.61 o
  -9   7   9     3210.07     3176.66    169.97 o
  -7   7   9       89.90       87.89     19.51 o
  -5   7   9     1205.62     1227.63     64.40 o
  -3   7   9       90.87      116.37     23.19 o
  -1   7   9     2511.71     2470.40     91.60 o
   1   7   9      795.55      712.80     49.85 o
   3   7   9     1624.38     1560.00     71.95 o
   5   7   9      214.38      221.43     27.98 o
   7   7   9      270.86      273.48     29.69 o
   9   7   9       80.76       72.45     14.66 o
  11   7   9      253.51      247.15     26.24 o
  13   7   9     2358.36     2363.43     48.11 o
  15   7   9     1050.78     1135.68     30.17 o
  17   7   9      653.79      693.26     29.63 o
 -12   8   9        6.08       16.49      7.23 o
 -10   8   9      113.48      116.24     15.74 o
  -8   8   9      193.64      232.03     23.90 o
  -6   8   9       24.81       26.40     10.35 o
  -4   8   9      158.21      114.61     18.96 o
  -2   8   9       24.18       23.05     11.14 o
   0   8   9       43.24       33.07     12.29 o
   2   8   9       15.09       30.78     10.45 o
   4   8   9      126.34      141.58     20.28 o
   6   8   9      148.61      129.52     19.36 o
   8   8   9      655.37      625.44     37.70 o
  10   8   9      362.00      411.17     28.70 o
  12   8   9      200.46      188.90     18.51 o
  14   8   9      426.90      455.66     24.08 o
  -7   9   9      494.56      498.15     25.37 o
  -5   9   9        2.33        1.34      4.80 o
  -3   9   9        1.68       11.18      5.84 o
  -1   9   9       19.88       11.71      6.74 o
   1   9   9       40.75       32.51      9.38 o
   3   9   9      254.80      244.44     21.06 o
   5   9   9      480.36      563.82     29.82 o
   7   9   9      136.55      176.21     16.20 o
 -22   0  10      283.38      277.62     22.03 o
 -20   0  10     1169.12     1083.27     47.25 o
 -18   0  10     8317.94     7987.02    101.55 o
 -16   0  10     1924.62     1913.15     59.99 o
 -14   0  10       16.84       16.10      9.52 o
 -12   0  10     3666.81     3391.99    104.40 o
 -10   0  10       10.24       19.18      9.79 o
  -8   0  10        3.26        3.32      4.85 o
  -6   0  10      752.12      755.90     44.33 o
  -4   0  10      355.32      307.55     31.97 o
  -2   0  10     2057.48     2097.77     83.39 o
   0   0  10     3664.96     3407.53    106.01 o
   2   0  10     2722.13     2707.17     95.86 o
   4   0  10     4452.21     3776.80     86.59 o
   6   0  10     2012.62     1861.75     56.12 o
   8   0  10     2279.66     2292.11     82.49 o
  10   0  10      191.98      135.93     15.91 o
  12   0  10     1805.88     1592.59     85.05 o
  14   0  10      622.56      584.58     33.56 o
  16   0  10        1.68       15.68      8.53 o
  18   0  10       14.36       12.08      8.33 o
  20   0  10       42.75       38.42     12.35 o
  22   0  10       39.00       36.74     10.97 o
  24   0  10      680.59      747.14     32.99 o
 -23   1  10       70.89       58.08      6.37 o
 -21   1  10       44.38       41.79      7.25 o
 -19   1  10      548.83      541.58     27.17 o
 -17   1  10      878.52      873.78     29.17 o
 -15   1  10      475.00      426.57     25.94 o
 -13   1  10     2055.57     1913.21     54.97 o
 -11   1  10      682.12      665.36     32.90 o
  -9   1  10      865.40      771.73     29.26 o
  -7   1  10      389.47      368.60     17.34 o
  -5   1  10      662.14      703.52     27.02 o
  -3   1  10      874.94      771.91     35.30 o
  -1   1  10     2628.13     2490.85     63.60 o
   1   1  10      953.71      859.68     37.68 o
   3   1  10        5.82       15.70      5.38 o
   5   1  10      464.96      447.93     21.30 o
   7   1  10      934.05      948.01     33.71 o
   9   1  10       35.57       17.75      6.45 o
  11   1  10     1162.71     1117.66     36.93 o
  13   1  10        1.48        1.89      3.70 o
  15   1  10       13.39        8.80      5.12 o
  17   1  10       38.88       27.63      6.34 o
  19   1  10     1790.82     1749.73     49.94 o
  21   1  10      238.19      250.49     13.69 o
  23   1  10      248.96      277.19     15.71 o
 -22   2  10        2.48        3.43      4.07 o
 -20   2  10      648.99      639.24     39.29 o
 -18   2  10     1458.26     1380.18     44.37 o
 -16   2  10     1777.85     1649.02     72.57 o
 -14   2  10     3129.88     3022.93     66.34 o
 -12   2  10       39.83       41.55      7.39 o
 -10   2  10      111.27      111.93     10.98 o
  -8   2  10      925.33      866.44     26.15 o
  -6   2  10      780.12      784.27     52.38 o
  -4   2  10     2582.80     2442.80     94.13 o
  -2   2  10      113.63       94.16     19.56 o
   0   2  10      593.64      524.78     51.30 o
   2   2  10       33.28       39.01      6.79 o
   4   2  10      881.70      774.36     29.76 o
   6   2  10     1980.24     1653.21     44.09 o
   8   2  10     1472.69     1380.17     40.46 o
  10   2  10     1233.25     1135.10     36.95 o
  12   2  10        1.42        1.36      4.33 o
  14   2  10      293.25      242.95     16.97 o
  16   2  10      258.50      224.96     16.01 o
  18   2  10      202.44      207.81     14.60 o
  20   2  10      419.44      442.47     18.67 o
  22   2  10       68.87       62.87      6.57 o
  24   2  10      166.84      181.16     15.39 o
 -23   3  10     1325.61     1487.72     42.72 o
 -21   3  10     1170.70     1249.37     49.92 o
 -19   3  10     1066.32     1079.56     36.40 o
 -17   3  10      148.20      173.18     23.56 o
 -15   3  10       39.82       35.10      9.53 o
 -13   3  10      355.30      340.27     23.99 o
 -11   3  10     2431.83     2332.03     63.05 o
  -9   3  10     1506.61     1453.75     50.53 o
  -7   3  10     1615.79     1595.42     57.00 o
  -5   3  10     1188.41     1067.91     66.51 o
  -3   3  10     6284.37     6109.34    360.63 o
  -1   3  10     7172.28     6837.39    326.53 o
   1   3  10     4009.73     3992.21    325.62 o
   3   3  10     2013.33     1780.32     56.57 o
   5   3  10      475.85      404.65     27.36 o
   7   3  10      720.89      577.46     25.81 o
   9   3  10      527.42      559.44     25.43 o
  11   3  10      106.36       97.92     11.28 o
  13   3  10      337.22      284.19     17.82 o
  15   3  10      321.94      277.76     17.00 o
  17   3  10       63.36       66.36     10.35 o
  19   3  10      469.18      525.06     21.79 o
  21   3  10     2212.71     2203.81     39.38 o
  23   3  10      873.52      957.21     34.26 o
 -22   4  10       48.93       55.67      6.55 o
 -20   4  10       64.42       54.21     10.62 o
 -18   4  10      371.58      388.77     21.10 o
 -16   4  10       38.52       42.10     12.16 o
 -14   4  10       36.33       30.85      8.05 o
 -12   4  10       61.21       51.36     10.45 o
 -10   4  10       32.65       25.24      9.10 o
  -8   4  10      349.97      332.32     31.31 o
  -6   4  10      211.02      180.71     26.71 o
  -4   4  10       94.14       96.67     14.27 o
  -2   4  10       13.35       15.71      7.36 o
   0   4  10     1756.68     1757.01     74.43 o
   2   4  10      696.76      692.32     34.64 o
   4   4  10      124.02      102.87     11.63 o
   6   4  10       19.96       21.45      5.20 o
   8   4  10       10.37        9.83      3.80 o
  10   4  10       16.61        9.35      4.25 o
  12   4  10       18.48       22.03      7.45 o
  14   4  10       49.51       67.87      8.46 o
  16   4  10      100.02      113.24     10.05 o
  18   4  10        4.61        8.12      4.42 o
  20   4  10      635.21      658.57     22.96 o
  22   4  10      119.67      133.11     13.66 o
 -19   5  10      608.55      646.70     31.84 o
 -17   5  10      353.03      390.36     28.95 o
 -15   5  10      159.48      156.72     14.09 o
 -13   5  10      315.53      335.24     21.69 o
 -11   5  10      124.82      137.33     15.29 o
  -9   5  10      331.82      348.15     24.14 o
  -7   5  10       15.41       12.19     10.64 o
  -5   5  10      263.03      313.94     33.65 o
  -3   5  10     3102.76     3113.59     72.17 o
  -1   5  10     1565.07     1531.65     50.60 o
   1   5  10       12.87        6.02      7.03 o
   3   5  10     1275.32     1311.01     45.93 o
   5   5  10      329.45      300.70     18.21 o
   7   5  10      454.97      455.09     21.76 o
   9   5  10       67.10       81.32      9.74 o
  11   5  10       82.67       99.63      9.76 o
  13   5  10      200.83      207.28     17.15 o
  15   5  10      241.38      259.83     22.69 o
  17   5  10        4.96        8.37      7.00 o
  19   5  10      147.60      168.58     17.55 o
 -18   6  10     1765.54     1774.42     48.30 o
 -16   6  10      783.61      845.32     36.17 o
 -14   6  10      684.48      659.15     39.35 o
 -12   6  10      178.29      177.72     15.03 o
 -10   6  10      440.97      441.56     23.29 o
  -8   6  10        7.49       -5.32      5.32 o
  -6   6  10       53.30       52.17     15.97 o
  -4   6  10       42.14       57.58     10.25 o
  -2   6  10      946.57      895.99     55.55 o
   0   6  10      301.53      317.64     33.81 o
   2   6  10      900.23      876.20     54.16 o
   4   6  10     3614.31     3817.52    130.95 o
   6   6  10     2307.61     2374.86     84.93 o
   8   6  10     1758.77     1773.30     70.47 o
  10   6  10      393.11      417.38     23.64 o
  12   6  10       48.87       53.54      8.81 o
  14   6  10      244.34      264.50     16.28 o
  16   6  10      315.04      307.21     14.91 o
 -13   7  10      437.38      382.62     19.09 o
 -11   7  10        4.18        2.46      6.33 o
  -9   7  10      366.52      358.03     29.99 o
  -7   7  10      387.08      401.25     33.09 o
  -5   7  10        1.88       14.63     10.64 o
  -3   7  10      140.43      122.52     19.66 o
  -1   7  10      609.87      601.97     35.39 o
   1   7  10       51.13       49.67     14.21 o
   3   7  10      378.00      363.18     32.49 o
   5   7  10      127.61      144.21     20.30 o
   7   7  10      397.73      376.24     30.78 o
   9   7  10       41.63       35.74     10.87 o
  11   7  10        0.68        0.42      3.58 o
  13   7  10      323.04      344.26     22.53 o
 -10   8  10      243.55      301.92     20.55 o
  -8   8  10      649.79      659.11     32.75 o
  -6   8  10       14.43       18.68      7.46 o
  -4   8  10      766.85      821.37     40.64 o
  -2   8  10       63.53       87.04     14.98 o
   0   8  10      610.48      640.17     37.30 o
   2   8  10      228.47      261.07     24.08 o
   4   8  10     1105.14     1285.56     49.68 o
   6   8  10     1190.44     1170.26     45.63 o
   8   8  10      885.83      970.12     38.75 o
  10   8  10      188.38      164.07     14.89 o
 -21   1  11     1602.59     1637.80     46.41 o
 -19   1  11      339.10      371.80     26.48 o
 -17   1  11       11.93       20.95      9.89 o
 -15   1  11       59.97       57.16     10.04 o
 -13   1  11      829.17      735.30     32.89 o
 -11   1  11     1149.91     1101.17     54.56 o
  -9   1  11      594.58      579.64     30.48 o
  -7   1  11       94.91      110.48      9.62 o
  -5   1  11      391.95      400.87     20.51 o
  -3   1  11     1632.11     1597.47     50.35 o
  -1   1  11     1467.26     1344.90     48.02 o
   1   1  11     2295.26     2152.22     61.03 o
   3   1  11       46.19       67.10     11.12 o
   5   1  11        1.85       -1.96      4.48 o
   7   1  11      191.45      181.55     15.03 o
   9   1  11      359.89      343.58     20.36 o
  11   1  11      117.03      116.47     12.37 o
  13   1  11      246.01      255.82     16.92 o
  15   1  11      770.21      794.90     27.88 o
  17   1  11      990.73      979.51     28.74 o
  19   1  11      328.49      313.34     14.47 o
  21   1  11      215.33      247.80     14.40 o
 -20   2  11      152.14      153.84     16.76 o
 -18   2  11      735.24      759.94     29.38 o
 -16   2  11     1886.19     1789.51     70.12 o
 -14   2  11     1375.97     1413.08     42.11 o
 -12   2  11       83.52       92.98     12.12 o
 -10   2  11     2469.81     2606.89     57.02 o
  -8   2  11     4223.22     3816.18    117.48 o
  -6   2  11     3451.75     3162.26     75.71 o
  -4   2  11     2374.91     2296.57     92.10 o
  -2   2  11      452.23      434.93     41.10 o
   0   2  11        4.25        0.31      1.48 o
   2   2  11      265.84      211.26     18.83 o
   4   2  11      622.24      554.95     30.47 o
   6   2  11      631.91      544.96     25.37 o
   8   2  11      238.77      179.54     14.78 o
  10   2  11       56.11       63.04      9.39 o
  12   2  11      168.39      131.41     12.30 o
  14   2  11      438.78      427.58     20.82 o
  16   2  11      916.12      846.37     27.24 o
  18   2  11     1300.08     1174.52     29.35 o
  20   2  11      350.87      376.53     14.21 o
 -21   3  11       29.73       38.30      7.57 o
 -19   3  11       26.69       26.45      8.89 o
 -17   3  11       17.17       24.19      6.66 o
 -15   3  11        0.37       -7.66      7.66 o
 -13   3  11        5.15        9.17     10.74 o
 -11   3  11       16.71       39.46      8.66 o
  -9   3  11      395.51      390.23     25.10 o
  -7   3  11        2.62        0.00      2.19 o
  -5   3  11      428.00      352.04     24.47 o
  -3   3  11       55.08       28.73     15.45 o
  -1   3  11     1106.63      989.63     60.12 o
   1   3  11      172.83      158.57     24.31 o
   3   3  11       91.46       98.77     19.43 o
   5   3  11      490.02      368.79     36.14 o
   7   3  11      665.14      559.80     24.53 o
   9   3  11      677.73      630.29     25.73 o
  11   3  11      194.91      183.05     13.81 o
  13   3  11        0.48        0.96      3.91 o
  15   3  11      113.38      130.90     11.01 o
  17   3  11       47.64       46.00      6.32 o
  19   3  11      372.66      408.77     14.31 o
 -18   4  11      762.72      807.85     37.24 o
 -16   4  11      711.07      767.71     39.12 o
 -14   4  11        9.87       19.41      9.86 o
 -12   4  11     2103.65     2044.40     52.26 o
 -10   4  11     1735.61     1726.76     50.10 o
  -8   4  11     1471.21     1456.08     47.55 o
  -6   4  11      684.66      706.03     34.01 o
  -4   4  11      339.65      344.20     24.15 o
  -2   4  11       41.05       61.23     15.14 o
   0   4  11      417.99      443.45     27.09 o
   2   4  11     2170.64     2370.00    142.09 o
   4   4  11      580.24      551.59     41.20 o
   6   4  11      224.29      230.33     27.38 o
   8   4  11      250.00      222.06     19.35 o
  10   4  11       51.91       56.42      8.83 o
  12   4  11     1568.98     1550.77     60.23 o
  14   4  11     2340.47     2436.76    128.84 o
  16   4  11     1991.49     2194.50    101.50 o
  18   4  11      468.35      548.95     30.63 o
 -17   5  11      219.62      326.46     21.83 o
 -15   5  11      392.00      382.02     23.93 o
 -13   5  11      233.87      259.94     16.55 o
 -11   5  11        1.89        6.83      8.26 o
  -9   5  11        3.77        6.00     10.02 o
  -7   5  11      578.24      626.48     30.05 o
  -5   5  11     2229.60     2179.93     56.68 o
  -3   5  11     1390.05     1451.00     66.91 o
  -1   5  11      491.91      447.95     25.93 o
   1   5  11      267.78      262.17     20.06 o
   3   5  11      120.15      117.84     13.32 o
   5   5  11       87.75       85.95     11.38 o
   7   5  11       56.61       44.07      8.32 o
   9   5  11        7.62        5.06      5.18 o
  11   5  11       17.73        7.02      6.08 o
  13   5  11      402.94      453.06     32.41 o
  15   5  11      568.38      652.95     35.36 o
 -14   6  11       60.63       62.10      9.63 o
 -12   6  11        9.64       27.64      8.99 o
 -10   6  11       10.50       17.26      4.17 o
  -8   6  11       63.73       67.26      9.19 o
  -6   6  11      195.42      188.10     15.15 o
  -4   6  11        7.38       14.50      5.97 o
  -2   6  11      702.93      725.03     34.92 o
   0   6  11     2369.14     2451.18     81.25 o
   2   6  11       18.11       19.44      8.61 o
   4   6  11        0.83       -2.16      6.44 o
   6   6  11       94.71       94.99     16.63 o
   8   6  11        4.62        9.19      4.95 o
  10   6  11        1.51       18.27      7.31 o
 -11   7  11      142.66      145.01     14.72 o
  -9   7  11       21.15       27.79      7.86 o
  -7   7  11      608.18      671.00     35.14 o
  -5   7  11      345.24      386.61     28.07 o
  -3   7  11      407.02      466.18     31.44 o
  -1   7  11     1945.66     2081.92     66.53 o
   1   7  11     2168.82     2327.39     53.73 o
   3   7  11      739.21      770.25     25.02 o
   5   7  11      109.69      100.79     14.06 o
   7   7  11      109.37      110.41     14.65 o
   9   7  11        0.84        2.07      5.18 o
  -2   8  11      225.36      279.26     19.32 o
   0   8  11      592.57      678.93     29.69 o
   2   8  11      273.91      285.43     19.07 o
 -16   0  12      229.79      217.35     21.26 o
 -14   0  12     3089.00     3088.75     84.04 o
 -12   0  12      101.33       81.12     15.78 o
 -10   0  12     1635.65     1576.69     65.41 o
  -8   0  12     2972.31     2930.37     90.97 o
  -6   0  12     1226.65     1186.21     58.96 o
  -4   0  12       88.32      111.82     14.32 o
  -2   0  12      530.47      491.51     28.38 o
   0   0  12      147.28      162.98     24.67 o
   2   0  12       57.56       52.41     15.27 o
   4   0  12        6.86        0.36      7.84 o
   6   0  12      531.28      590.81     44.98 o
   8   0  12      310.52      250.67     29.56 o
  10   0  12      969.87      905.04     53.18 o
  12   0  12      281.70      235.06     27.53 o
  14   0  12     1758.25     1585.10     64.32 o
  16   0  12     1875.58     1860.14     63.91 o
  18   0  12     1597.28     1753.61     54.94 o
 -17   1  12       53.83       48.59      6.83 o
 -15   1  12     2215.87     2274.72     68.25 o
 -13   1  12     1272.63     1234.73     37.99 o
 -11   1  12       40.83       40.79      8.03 o
  -9   1  12       26.81       20.98      6.92 o
  -7   1  12       96.05       69.15     10.28 o
  -5   1  12        8.64       34.67      6.47 o
  -3   1  12      259.94      261.65     16.49 o
  -1   1  12      517.42      540.59     23.43 o
   1   1  12     1029.17      897.44     38.77 o
   3   1  12      207.39      170.64     17.84 o
   5   1  12       44.22       53.22     10.00 o
   7   1  12      435.00      386.53     25.70 o
   9   1  12      485.65      443.48     26.85 o
  11   1  12      335.25      275.04     20.80 o
  13   1  12      189.30      162.38     15.59 o
  15   1  12      253.65      236.62     16.90 o
  17   1  12       19.97       17.28      5.54 o
  19   1  12      378.17      400.27     16.65 o
 -18   2  12      400.25      390.32     22.67 o
 -16   2  12      663.90      671.54     25.29 o
 -14   2  12       80.76       92.60     15.65 o
 -12   2  12      246.14      236.07     26.34 o
 -10   2  12      139.47      137.33     21.43 o
  -8   2  12      468.45      418.72     37.27 o
  -6   2  12      163.59      189.64     26.90 o
  -4   2  12      210.94      214.53     19.81 o
  -2   2  12      624.62      686.66     49.75 o
   0   2  12       62.66       66.03     16.87 o
   2   2  12       24.53       21.22      9.09 o
   4   2  12        2.51       -3.03      6.22 o
   6   2  12      176.09      214.59     21.46 o
   8   2  12     2465.29     2386.38     58.95 o
  10   2  12      142.58      155.93     15.57 o
  12   2  12      533.30      526.60     25.97 o
  14   2  12      141.58      146.71     13.46 o
  16   2  12      344.36      320.64     17.39 o
  18   2  12      533.12      532.38     18.97 o
 -17   3  12      357.67      389.33     23.67 o
 -15   3  12     1312.43     1348.82     35.99 o
 -13   3  12     1681.51     1797.15     64.85 o
 -11   3  12     1058.23     1075.14     53.58 o
  -9   3  12     1315.95     1381.10     63.42 o
  -7   3  12      262.87      279.30     30.46 o
  -5   3  12       11.49       13.97     10.16 o
  -3   3  12       95.11       91.09     18.30 o
  -1   3  12        0.80        0.17      7.52 o
   1   3  12      374.17      329.59     33.84 o
   3   3  12      265.22      247.35     28.89 o
   5   3  12       64.26       55.94     14.58 o
   7   3  12     1094.35     1017.26     54.26 o
   9   3  12     1451.09     1404.07     76.94 o
  11   3  12     1142.27     1239.50     36.64 o
  13   3  12     1976.76     2008.99     43.54 o
  15   3  12     1334.82     1453.41     76.02 o
 -16   4  12        8.97       11.13      5.76 o
 -14   4  12      104.44      114.33     14.48 o
 -12   4  12      124.15      117.85     16.72 o
 -10   4  12        0.50        1.27      4.74 o
  -8   4  12       22.00       33.66      7.57 o
  -6   4  12        2.13        5.94      9.68 o
  -4   4  12      350.74      335.54     21.25 o
  -2   4  12        0.55        9.23      6.32 o
   0   4  12       18.53       27.64     10.46 o
   2   4  12        4.20       13.03     10.51 o
   4   4  12      516.34      565.37     39.52 o
   6   4  12       66.82       68.83     14.76 o
   8   4  12      375.76      386.67     30.99 o
  10   4  12      270.85      256.22     23.65 o
  12   4  12       27.43       45.95     10.50 o
  14   4  12        9.70       15.69      5.25 o
 -13   5  12       70.77       58.08      9.11 o
 -11   5  12      358.49      361.34     23.91 o
  -9   5  12     1644.37     1788.53     40.38 o
  -7   5  12     2392.30     2569.64     51.03 o
  -5   5  12     1199.01     1336.32     38.44 o
  -3   5  12      164.40      181.16     15.40 o
  -1   5  12      229.48      217.56     22.40 o
   1   5  12      962.31     1193.78     49.65 o
   3   5  12      188.57      226.06     18.05 o
   5   5  12       62.23       42.37     12.01 o
   7   5  12      344.75      353.96     25.33 o
   9   5  12      340.85      353.31     22.95 o
  -8   6  12      166.67      166.18     15.48 o
  -6   6  12      202.43      184.66     11.90 o
  -4   6  12       89.37       95.08      9.42 o
  -2   6  12     1383.59     1539.28     36.09 o
   0   6  12      755.38      861.23     27.39 o
   2   6  12       75.50       63.41     10.31 o
   4   6  12       72.33       71.06     10.98 o
 -15   1  13      537.75      584.04     29.52 o
 -13   1  13       25.49       24.69      7.93 o
 -11   1  13       83.85       98.19      9.61 o
  -9   1  13      141.96      144.27     12.49 o
  -7   1  13      231.72      257.59     21.42 o
  -5   1  13      227.44      213.86     16.10 o
  -3   1  13      178.84      165.33     12.42 o
  -1   1  13      240.87      284.28     16.19 o
   1   1  13      654.08      656.63     31.39 o
   3   1  13      802.56      826.18     34.01 o
   5   1  13     1108.19     1094.60     38.22 o
   7   1  13      402.92      387.30     23.07 o
   9   1  13     2097.44     2120.15     50.11 o
  11   1  13     3191.92     3199.72     58.27 o
  13   1  13      626.70      664.70     27.86 o
  15   1  13        4.67       10.08      7.49 o
 -14   2  13       43.79       66.67      7.12 o
 -12   2  13      100.35      103.51     10.01 o
 -10   2  13      103.53      124.64     17.56 o
  -8   2  13      318.22      326.67     28.98 o
  -6   2  13      452.77      421.11     33.52 o
  -4   2  13      342.75      311.46     29.95 o
  -2   2  13       57.85       52.01      9.93 o
   0   2  13      486.73      472.76     37.19 o
   2   2  13     1378.91     1410.38     64.46 o
   4   2  13     1634.02     1664.79     44.52 o
   6   2  13      607.59      641.28     37.01 o
   8   2  13      101.84      105.82     10.93 o
  10   2  13     1771.70     1769.00     41.61 o
  12   2  13      616.75      660.39     28.65 o
  14   2  13       39.37       59.80      9.65 o
 -13   3  13      211.32      242.37     13.42 o
 -11   3  13      221.73      260.61     22.60 o
  -9   3  13        6.44       11.18      8.88 o
  -7   3  13        0.50        8.48      8.87 o
  -5   3  13      215.99      217.38     24.24 o
  -3   3  13       89.60      121.06     19.41 o
  -1   3  13      222.94      218.61     17.49 o
   1   3  13      356.02      408.09     33.60 o
   3   3  13        0.40       -3.59      8.14 o
   5   3  13        0.51       -2.82      5.00 o
   7   3  13      476.17      484.59     33.53 o
   9   3  13       20.07       19.24      7.80 o
  11   3  13       62.53       65.42     11.41 o
  13   3  13       71.64       60.14      9.66 o
 -12   4  13      788.12      918.97     33.41 o
 -10   4  13       26.69       24.21      7.03 o
  -8   4  13       81.96       96.70     14.47 o
  -6   4  13        1.08        8.71      6.55 o
  -4   4  13      224.02      210.35     22.50 o
  -2   4  13       24.77       21.06      8.96 o
   0   4  13      512.71      527.71     35.49 o
   2   4  13       86.81       76.47     13.81 o
   4   4  13      455.89      534.76     33.74 o
   6   4  13     1777.21     2018.70     61.30 o
   8   4  13     2376.06     2599.28     64.93 o
  10   4  13     1244.88     1487.35     43.50 o
  -7   5  13      282.16      334.43     20.89 o
  -5   5  13      398.60      497.55     27.10 o
  -3   5  13        2.85        5.42      6.16 o
  -1   5  13      535.65      617.82     32.71 o
   1   5  13     2055.43     2318.36     63.24 o
   3   5  13      310.93      382.35     25.51 o
  -8   0  14        1.82       15.98      5.05 o
  -6   0  14      273.99      238.50     18.66 o
  -4   0  14     1145.87     1193.42     42.41 o
  -2   0  14     3169.21     3377.38     71.70 o
   0   0  14     2312.08     2722.17     88.96 o
   2   0  14     1576.99     1877.55     60.95 o
   4   0  14     2085.93     2260.10     66.29 o
   6   0  14      385.15      417.98     28.18 o
   8   0  14       94.52      128.76     15.38 o
  10   0  14      195.44      265.65     19.89 o
  -9   1  14       10.44        7.80      3.73 o
  -7   1  14      124.93      120.38     14.64 o
  -5   1  14       14.78       28.00      9.41 o
  -3   1  14       28.60       35.38     10.64 o
  -1   1  14      264.90      263.93     16.41 o
   1   1  14       18.86       29.45      4.66 o
   3   1  14      629.36      685.50     20.20 o
   5   1  14      637.75      654.00     19.19 o
   7   1  14     1127.19     1279.29     25.20 o
   9   1  14       14.62       12.99      4.27 o
  11   1  14       13.03       21.06      6.47 o
 -10   2  14       16.02       23.22      6.70 o
  -8   2  14      135.01      124.39     14.62 o
  -6   2  14      231.16      263.39     21.64 o
  -4   2  14       90.42       82.43     13.28 o
  -2   2  14       17.80       10.35      5.97 o
   0   2  14      160.48      171.60     13.57 o
   2   2  14     1210.70     1278.83     35.16 o
   4   2  14     1373.44     1493.36     36.95 o
   6   2  14      438.95      510.40     31.00 o
   8   2  14      238.17      276.40     21.54 o
  10   2  14      116.60      166.40     15.11 o
  -7   3  14       27.55       31.34      8.13 o
  -5   3  14     1074.52     1194.35     43.18 o
  -3   3  14      888.15     1019.45     41.36 o
  -1   3  14     1320.91     1439.58     49.89 o
   1   3  14     1521.92     1606.12     52.73 o
   3   3  14     1054.97     1115.85     30.47 o
   5   3  14     1150.48     1260.24     44.61 o
   7   3  14       56.49       70.15      9.95 o
  -4   4  14      264.20      301.54     19.11 o
  -2   4  14       84.67      108.85     13.03 o
   0   4  14      120.26      106.91     12.73 o
   2   4  14      204.95      228.78     17.68 o
   4   4  14        0.48        3.88      4.75 o
 
